# Supplementary material for: Hippo, TGF-β, and Src-MAPK pathways regulate transcription of the upd3 cytokine in Drosophila enterocytes upon bacterial infection
Source: PLoS Genet. 2017 Nov 6;13(11):e1007091. doi: 10.1371/journal.pgen.1007091 (PMC5690694; doi:10.1371/journal.pgen.1007091)
Supplement: S1 Table — This table describes the precise expression pattern of our upd3-enhancer-GFP lines. (XLSX) [file pgen.1007091.s011.xlsx]

## Sheet: Upd3-enhancer-GFP Summary
Enhancer	Position Start	Position End	Insertion	UC Description	Ecc15 (16-18hr) Description	Enhancer Class	Cell Specificity
A	18272771	18274379	P4-6	No signal.	No change.	No Signal	-
B	18273949	18275610	P1-1	No signal.	Bright signal in all ECs and in cardia cells.	Infection Inducible, Whole Gut	ECs
C	18275350	18276765	P35-3	No signal.	Bright signal in all ECs and in cardia cells.	Infection Inducible, Whole Gut	ECs
D	18276284	18277702	P11-1	No signal.	No change.	No Signal	-
E	18277611	18278684	P11-1	Signal in salivary glands.	Bright signal in ascattered ECs.	Induced in Scattered Cells	ECs
EOF	18278519	18279446	P3-1	Signal in the cardia.	Bright signal in ascattered ECs.	Induced in Scattered Cells	ECs
F	18279280	18280311	P14-1	No signal.	No change.	No Signal	-
G	18280184	18281383	P3-3	Bright signal in salivary glands and hindgut, and ECs of midgut region 3.	No change.	Constant, Regional	-
H	18281184	18282383	P8-1	Bright signal in the crop, cardia, salivary glands, Malpighian tubules, the midgut-hindgut boundary, and the hindgut itself.	No change.	Constant, Regional	-
I	18282184	18283396	P4-2 (III)	Almost no GFP signal outside of a mild signal in R3A-B.	16hr. GFP present in ECs of all regions of the midgut, especially bright in R3 and in some distinct cells. A band also present in the proventriculous.	Infection Inducible, Whole Gut	ECs
J	18283131	18284146	P4-2	No signal.	No change.	No Signal	-
K	18284085	18285341	P10-2	Signal in crop, cardia, Malpighian tubules and salivary glands.	No change.	Constant, Regional	-
L	18285271	18286564	P14-2	No signal.	Signal appears in salivary glands.	Infection Inducible, Regional	-
M	18286375	18287626	P10-1	Low signal in progenitor cells.	No change.	Constant, Whole Gut	ISC+EBs
N	18287480	18288890	P12-1	No signal.	No change.	No Signal	-
O1	18288827	18289620	P10-1	No signal.	No change.	No Signal	-
O2	18289439	18290537	P14-1	No signal.	No change.	No Signal	-
P1	18290297	18290968	P18-2	Signal in hindgut.	No change.	Constant, Regional	-
P2	18290867	18292016	P1-1	Signal in R3	No change.	Constant, Regional	ECs
Q	18291791	18293461	P5-2	Signal in progenitor cells.	No change.	Constant, Whole Gut	ISC+EBs
R	18293321	18294933	P14-1	No signal.	Bright signal in progenitor cells.	Infection Inducible, Whole Gut	ISC+EBs
