# Supplementary material for: Hippo, TGF-β, and Src-MAPK pathways regulate transcription of the upd3 cytokine in Drosophila enterocytes upon bacterial infection
Source: PLoS Genet. 2017 Nov 6;13(11):e1007091. doi: 10.1371/journal.pgen.1007091 (PMC5690694; doi:10.1371/journal.pgen.1007091)
Supplement: S2 Table — This table describes the results of our functional screen. Relative lacZ activity values are indicated, as well as the presence of a TFBS for that transcription factor and the interaction in one hybrid screen (Y1H). (XLSX) [file pgen.1007091.s012.xlsx]

## Sheet: TF TRiP Screen
#	FlyBase ID	Bloomington #	Annotation symbol	Gene Acronym	Relative lacZ UC	log UC	Z-score UC	Relative lacZ Ecc15	log Ecc15	Z-score Ecc15	TF Binding sites	Y1H	EC expr (RPKM)	EC reg (Fold)
1	FBgn0000014	28739	CG10325	abd-A	0.547315	-0.261763	-1.40783	0.764418	-0.116669	-0.535585	yes	+/-	0.147165	1.12014
2	FBgn0000014	35644	CG10325	abd-A	0.781404	-0.107124	-0.561788	1.04026	0.0171407	0.49934	yes	+/-	0.147165	1.12014
3	FBgn0000015	51167	CG11648	Abd-B	1.0183	0.00787685	0.0673998	0.894158	-0.0485859	-0.0090081	yes	++	0.0819537	2.46404
4	FBgn0000022	51834	CG3796	ac	0.768796	-0.114189	-0.600439	1.04824	0.0204623	0.525031	no	-	1e-21	1
5	FBgn0000022	42953	CG3796	ac	0.809133	-0.0919801	-0.478931	0.845815	-0.0727246	-0.195704	no	-	1e-21	1
6	FBgn0000061	26747	CG3935	al	0.823092	-0.0845514	-0.438287	0.524693	-0.280095	-1.79957	yes	-	1e-21	-1.46913
7	FBgn0000097	34909	CG3166	aop	1.53434	0.185921	1.04151	1.5648	0.194459	1.87077	yes	+	1.86288	3.9946
8	FBgn0000099	41673	CG8376	ap	0.844924	-0.0731825	-0.376087	0.971902	-0.0123777	0.271037	yes	-	0.0236102	1.18802
9	FBgn0000137	44552	CG3258	ase	1.01792	0.00771281	0.0665023	0.864182	-0.063395	-0.123545	yes	+	0.0777545	switched on
10	FBgn0000137	31895	CG3258	ase	0.846408	-0.0724205	-0.371918	0.804518	-0.0944643	-0.363845	yes	+	0.0777545	switched on
11	FBgn0000139	35388	CG6677	ash2	1.09495	0.0393956	0.239843	1.20443	0.0807829	0.991568	no	-	14.5287	2.88173
12	FBgn0000157	29337	CG3629	Dll	0.572532	-0.2422	-1.30081	0.936233	-0.0286162	0.145443	yes	-	0.0133783	switched on
13	FBgn0000166	33886	CG1034	bcd	0.927947	-0.0324767	-0.15338	0.86324	-0.0638684	-0.127207	yes	-	0.00188123	switched on
14	FBgn0000179	44095	CG3578	bi	0.772956	-0.111845	-0.587615	0.764831	-0.116435	-0.53377	no	-	0.080803	-3.31279
15	FBgn0000210	33641	CG11491	br	0.867788	-0.0615862	-0.312642	1.06138	0.0258704	0.566859	yes	-	0.12879	4.83056
16	FBgn0000233	29453	CG12653	btd	0.918501	-0.0369205	-0.177692	1.15648	0.0631387	0.855102	yes	-	0.014321	3.01542
17	FBgn0000251	34702	CG1759	cad	0.674953	-0.170727	-0.909764	0.929274	-0.0318563	0.120383	yes	-	2.66848	-10.0311
18	FBgn0000287	29549	CG4881	salr	1.14697	0.0595507	0.350115	0.681843	-0.166316	-0.919565	no	-	0.00553298	switched on
19	FBgn0000289	34668	CG8367	cg	1.21902	0.0860097	0.494875	0.631777	-0.199436	-1.17573	yes	+	2.60233	1.16415
20	FBgn0000320	57314	CG9554	eya	0.583997	-0.233589	-1.25369	0.860462	-0.0652685	-0.138036	no	-	0.0198133	-7.64223
21	FBgn0000370	25985	CG8669	crc	0.925082	-0.0338197	-0.160728	0.862568	-0.0642069	-0.129825	no	-	70.5121	-1.08534
22	FBgn0000376	35387	CG2714	crm	0.959782	-0.0178275	-0.0732321	0.850763	-0.0701914	-0.176111	no	-	0.438882	-1.15762
23	FBgn0000376	31338	CG2714	crm	0.499311	-0.301629	-1.62595	1.06696	0.0281494	0.584486	no	-	0.438882	-1.15762
24	FBgn0000411	34672	CG5893	D	0.940315	-0.0267266	-0.12192	1.00745	0.00322153	0.391686	no	-	0.0164068	-15.9921
25	FBgn0000412	33655	CG9745	D1	3.65725	0.563155	3.1054	0.891411	-0.0499218	-0.0193402	no	-	24.3253	2.51958
26	FBgn0000439	50792	CG2189	Dfd	1.20568	0.0812312	0.468732	1.84205	0.2653	2.41868	yes	-	0.0318946	1.12803
27	FBgn0000448	51442	CG33183	Hr46	0.728511	-0.137564	-0.728327	0.682691	-0.165776	-0.915391	no	-	0.106276	1.66761
28	FBgn0000459	28659	CG9908	disco	0.860178	-0.0654117	-0.333572	1.28367	0.108452	1.20557	no	-	0.881503	-1.02432
29	FBgn0000492	42891	CG1897	Dr	0.567205	-0.24626	-1.32302	0.711763	-0.147665	-0.775311	yes	-	0.408196	3.18565
30	FBgn0000492	51830	CG1897	Dr	1.41833	0.151778	0.854703	0.874674	-0.0581537	-0.0830084	yes	-	0.408196	3.18565
31	FBgn0000504	55646	CG11094	dsx	1.04743	0.020124	0.134406	0.684769	-0.164456	-0.905179	no	-	0.924932	-3.09065
32	FBgn0000504	26716	CG11094	dsx	0.812701	-0.090069	-0.468475	1.2704	0.103942	1.17069	no	-	0.924932	-3.09065
33	FBgn0000520	31109	CG2711	dwg	0.730264	-0.13652	-0.722616	0.708114	-0.149897	-0.792574	no	-	4.23805	4.865
34	FBgn0000520	35666	CG2711	dwg	2.34722	0.370553	2.05165	1.88812	0.276029	2.50166	no	-	4.23805	4.865
35	FBgn0000529	43994	CG10604	bsh	0.833355	-0.07917	-0.408845	1.02382	0.0102251	0.445853	yes	-	0.0254281	switched on
36	FBgn0000529	29336	CG10604	bsh	0.8917	-0.0497813	-0.248056	0.722482	-0.141173	-0.725103	yes	-	0.0254281	switched on
37	FBgn0000541	33658	CG32346	E(bx)	1.25381	0.098232	0.561745	1.12213	0.0500442	0.753826	no	-	0.246761	-1.90372
38	FBgn0000543	41676	CG5714	ecd	1.17343	0.0694571	0.404313	0.869949	-0.0605063	-0.101204	no	-	4.61913	3.34984
39	FBgn0000546	50712	CG1765	EcR	1.03372	0.0144036	0.103109	0.739905	-0.130824	-0.645063	yes	-	0.74545	-2.13194
40	FBgn0000546	58286	CG1765	EcR	0.925152	-0.033787	-0.160549	0.576349	-0.239314	-1.48416	yes	-	0.74545	-2.13194
41	FBgn0000560	29629	CG7383	eg	0.892094	-0.0495894	-0.247006	1.11892	0.0487998	0.744201	no	-	0.0118853	switched on
42	FBgn0000567	29353	CG32180	Eip74EF	1.00969	0.00418975	0.0472272	0.860138	-0.0654317	-0.139298	yes	-	2.00434	-1.10519
43	FBgn0000568	35780	CG8127	Eip75B	0.481703	-0.317221	-1.71125	0.644793	-0.19058	-1.10723	no	-	2.86127	-1.36703
44	FBgn0000575	42768	CG1007	emc	1.7125	0.23363	1.30252	0.907615	-0.0420982	0.0411702	no	-	27.3858	-5.59314
45	FBgn0000575	26738	CG1007	emc	1.34121	0.127496	0.721853	0.930271	-0.0313907	0.123985	no	-	27.3858	-5.59314
46	FBgn0000576	50673	CG2988	ems	0.541533	-0.266375	-1.43307	0.606611	-0.21709	-1.31227	yes	-	0.00892348	switched on
47	FBgn0000576	28726	CG2988	ems	0.952027	-0.0213505	-0.0925071	0.747905	-0.126154	-0.60894	yes	-	0.00892348	switched on
48	FBgn0000577	33715	CG9015	en	1.09987	0.0413395	0.250478	1.18415	0.0734052	0.934507	yes	-	0.0670823	1.12921
49	FBgn0000581	28686	CG7776	E(Pc)	4.41441	0.644872	3.55249	2.06835	0.315623	2.80789	no	-	0.376619	-2.07162
50	FBgn0000588	31618	CG14941	esc	0.810034	-0.0914966	-0.476286	0.938998	-0.0273353	0.15535	no	-	0.857936	4.9458
51	FBgn0000591	26322	CG8365	E(spl)	1.30947	0.117097	0.664957	0.807567	-0.0928212	-0.351136	yes	++	0.804576	switched on
52	FBgn0000606	28734	CG2328	eve	2.4832	0.395012	2.18547	0.856275	-0.0673868	-0.154419	yes	-	0.0225996	switched on
53	FBgn0000606	34325	CG2328	eve	0.821223	-0.0855391	-0.443691	1.01358	0.00585983	0.412091	yes	-	0.0225996	switched on
54	FBgn0000611	34897	CG8933	exd	0.582045	-0.235043	-1.26165	0.91275	-0.0396483	0.0601182	yes	-	2.74243	-2.52159
55	FBgn0000625	26226	CG10488	eyg	0.76276	-0.117612	-0.619168	0.751757	-0.123922	-0.591682	yes	+	0.613391	4.56103
56	FBgn0000659	33760	CG10002	fkh	1.0196	0.0084318	0.070436	0.732429	-0.135235	-0.679175	yes	+++	10.2819	1.34248
57	FBgn0000964	34595	CG10034	tj	1.17981	0.0718108	0.417191	1.21036	0.0829149	1.00806	no	-	0.00496866	-23.2641
58	FBgn0001077	33761	CG2047	ftz	0.81581	-0.0884108	-0.459403	0.879951	-0.0555415	-0.0628044	yes	-	0.00376036	1
59	FBgn0001078	33625	CG4059	ftz-f1	1.18277	0.0729014	0.423158	1.18586	0.0740343	0.939373	no	-	4.32133	-1.1286
60	FBgn0001133	41940	CG33133	grau	0.786692	-0.104195	-0.545762	0.818185	-0.0871487	-0.307264	no	-	5.84464	4.1361
61	FBgn0001138	34014	CG9656	grn	1.19558	0.0775796	0.448753	1.02232	0.00958839	0.440929	no	-	0.0600743	20.5111
62	FBgn0001139	35759	CG8384	gro	0.896863	-0.0472741	-0.234338	0.948413	-0.0230024	0.188862	no	-	2.36772	2.66789
63	FBgn0001147	28078	CG2692	gsb-n	0.797182	-0.0984425	-0.514288	0.731108	-0.136019	-0.685238	no	-	0.00902439	switched on
64	FBgn0001148	44548	CG3388	gsb	1.06957	0.0292112	0.184123	1.00161	0.000699422	0.372179	no	-	0.00274451	1
65	FBgn0001150	34631	CG7952	gt	0.474488	-0.323775	-1.74711	1.21478	0.0844991	1.02031	yes	++	0.60576	-1.48126
66	FBgn0001150	26742	CG7952	gt	1.00271	0.00117579	0.0307374	0.830298	-0.0807661	-0.257899	yes	++	0.60576	-1.48126
67	FBgn0001168	34326	CG6494	h	1.22678	0.0887659	0.509955	0.67763	-0.169007	-0.940382	no	-	64.8226	-1.40126
68	FBgn0001169	34703	CG5460	H	0.714189	-0.146187	-0.775502	0.854027	-0.0685286	-0.163251	yes	+	0.525983	-3.1407
69	FBgn0001170	50690	CG11607	H2.0	0.812917	-0.0899537	-0.467844	0.720555	-0.142333	-0.734074	yes	-	0.0301163	switched off
70	FBgn0001180	34704	CG9786	hb	1.00602	0.00260849	0.0385759	1.05994	0.0252822	0.56231	yes	-	0.0256474	1.27873
71	FBgn0001206	35659	CG1619	Hmr	0.75422	-0.122502	-0.645921	0.746312	-0.12708	-0.616102	no	-	0.154178	2.45444
72	FBgn0001222	41581	CG5748	Hsf	0.749795	-0.125058	-0.659903	0.661188	-0.179675	-1.02289	no	-	4.15061	1.41936
73	FBgn0001235	34637	CG17117	hth	0.884826	-0.0531422	-0.266443	0.949214	-0.0226359	0.191697	yes	-	0.493099	-4.81824
74	FBgn0001269	41675	CG17835	inv	1.70608	0.232	1.29361	1.0998	0.0413138	0.686303	yes	-	0.00673903	switched on
75	FBgn0001291	31595	CG2275	Jra	0.757553	-0.120587	-0.635443	0.572116	-0.242516	-1.50892	no	-	26.8739	4.29659
76	FBgn0001297	33379	CG33956	kay	0.446416	-0.350261	-1.89202	0.320198	-0.494581	-3.45846	yes	++	40.1063	1.43189
77	FBgn0001319	31916	CG10197	kn	1.45697	0.163451	0.918568	0.90914	-0.0413694	0.046807	no	-	0.0141449	20.3226
78	FBgn0001320	34705	CG4717	kni	1.43905	0.158076	0.88916	1.54736	0.18959	1.83311	yes	-	3.95621	1.31847
79	FBgn0001323	36664	CG4761	knrl	0.543651	-0.26468	-1.4238	0.736586	-0.132776	-0.660161	no	-	0.722114	-3.05017
80	FBgn0001325	34632	CG3340	Kr	0.788263	-0.103329	-0.541022	1.12957	0.0529137	0.77602	yes	-	0.0257888	1.48022
81	FBgn0001965	34833	CG7793	Sos	0.624284	-0.204618	-1.09519	0.619295	-0.208103	-1.24276	no	-	1.23199	-1.44337
82	FBgn0001978	44051	CG3647	stc	0.659446	-0.180821	-0.964991	0.758002	-0.12033	-0.563894	no	-	7.67537	-1.49051
83	FBgn0001994	31896	CG7664	crp	0.913819	-0.03914	-0.189836	0.655738	-0.183269	-1.05069	no	-	24.3249	-1.13555
84	FBgn0002023	26227	CG10699	Lim3	0.758046	-0.120304	-0.633898	0.688029	-0.162393	-0.889228	yes	-	0.405422	-1.39493
85	FBgn0002023	34962	CG10699	Lim3	0.977476	-0.00989386	-0.0298262	1.37419	0.138047	1.43446	yes	-	0.405422	-1.39493
86	FBgn0002521	42926	CG17743	pho	0.649689	-0.187295	-1.00041	0.603436	-0.219369	-1.32989	no	-	2.67303	-1.7515
87	FBgn0002561	51443	CG3839	l(1)sc	0.928701	-0.032124	-0.15145	0.813926	-0.0894152	-0.324793	no	-	0.0573408	3.18033
88	FBgn0002573	55310	CG32120	sens	1.72043	0.235636	1.3135	1.2266	0.0887028	1.05282	no	-	0.0211526	-9.81058
89	FBgn0002576	56929	CG1689	lz	0.739717	-0.130935	-0.692056	0.741979	-0.129608	-0.635659	no	-	0.585479	4.20396
90	FBgn0002609	55302	CG8346	HLHm3	0.488577	-0.311067	-1.67758	0.72687	-0.138544	-0.704766	no	-	60.2655	1.81581
91	FBgn0002631	51466	CG6096	HLHm5	0.679146	-0.168037	-0.895048	0.876153	-0.0574199	-0.0773323	yes	+	0.118916	switched on
92	FBgn0002633	29327	CG8361	HLHm7	1.48874	0.17282	0.969826	1.81415	0.258674	2.36743	no	-	3.17598	14.3403
93	FBgn0002723	26205	CG1705	Met	1.47183	0.167856	0.942669	0.948626	-0.0229048	0.189617	no	-	3.42334	1.34004
94	FBgn0002733	50674	CG14548	HLHmbeta	0.843491	-0.0739195	-0.380119	0.787724	-0.103626	-0.434701	no	-	365.826	9.03176
95	FBgn0002734	26203	CG8328	HLHmdelta	1.31706	0.119607	0.678689	0.586142	-0.231997	-1.42756	yes	+	0.276801	2.08214
96	FBgn0002735	51762	CG8333	HLHmgamma	1.01443	0.00622044	0.0583374	0.771482	-0.112674	-0.504685	no	-	10.397	52.1967
97	FBgn0002780	38927	CG2050	mod	0.678601	-0.168386	-0.896956	1.41016	0.14927	1.52127	no	-	42.7995	3.45477
98	FBgn0002780	28314	CG2050	mod	0.738769	-0.131492	-0.695103	1.03867	0.016477	0.494207	no	-	42.7995	3.45477
99	FBgn0002914	35053	CG9045	Myb	0.798655	-0.0976407	-0.509901	0.734102	-0.134244	-0.67151	no	-	1.25456	-1.08508
100	FBgn0002914	26237	CG9045	Myb	0.518844	-0.284964	-1.53477	0.792526	-0.100986	-0.414289	no	-	1.25456	-1.08508
101	FBgn0002922	50607	CG10250	nau	1.12754	0.0521301	0.309515	1.10018	0.0414648	0.68747	no	-	0.00240403	switched on
102	FBgn0002922	31899	CG10250	nau	1.03755	0.0160099	0.111897	0.583093	-0.234262	-1.44508	no	-	0.00240403	switched on
103	FBgn0002931	26204	CG11450	net	0.743604	-0.128658	-0.679603	0.624308	-0.204601	-1.21568	no	-	0.273073	-13.131
104	FBgn0002941	29344	CG6534	slou	0.836713	-0.0774234	-0.39929	0.7124	-0.147276	-0.772307	yes	-	0.0298812	1.35851
105	FBgn0002985	34328	CG3851	odd	0.669779	-0.174068	-0.928047	0.708329	-0.149765	-0.791557	yes	-	6.46208	-14.0611
106	FBgn0003002	34706	CG1133	opa	1.1379	0.0561023	0.331248	0.981653	-0.00804217	0.304569	yes	-	0.00507824	switched on
107	FBgn0003028	42627	CG6824	ovo	1.01547	0.00666798	0.0607859	0.818643	-0.0869056	-0.305384	yes	-	0.0232341	-1.59597
108	FBgn0003044	33946	CG5109	Pcl	0.475855	-0.322526	-1.74028	1.01979	0.00851212	0.432605	no	-	2.83413	1.27675
109	FBgn0003044	33945	CG5109	Pcl	0.603327	-0.219447	-1.17632	0.835663	-0.077969	-0.236266	no	-	2.83413	1.27675
110	FBgn0003053	33901	CG12212	peb	0.912272	-0.0398755	-0.19386	1.37055	0.136895	1.42556	no	-	23.5379	3.06662
111	FBgn0003053	33943	CG12212	peb	1.77327	0.248775	1.38538	0.674464	-0.171041	-0.956113	no	-	23.5379	3.06662
112	FBgn0003117	34659	CG3978	pnr	1.12604	0.0515552	0.30637	1.06328	0.0266465	0.572861	yes	-	0.249948	2.56053
113	FBgn0003117	33697	CG3978	pnr	1.15987	0.0644105	0.376703	1.26526	0.102181	1.15707	yes	-	0.249948	2.56053
114	FBgn0003118	35038	CG17077	pnt	0.750097	-0.124883	-0.658946	1.73254	0.238683	2.21282	no	-	3.1363	1.26418
115	FBgn0003129	26757	CG9610	Poxm	1.06406	0.026968	0.17185	0.72509	-0.139608	-0.712998	no	-	0.105298	-4.15028
116	FBgn0003130	26238	CG8246	Poxn	0.972156	-0.0122641	-0.0427938	0.872444	-0.0592625	-0.0915841	no	-	0.0914837	-1.98839
117	FBgn0003145	33965	CG6716	prd	1.2812	0.107616	0.613087	1.04516	0.0191818	0.515127	yes	-	0.00414419	1
118	FBgn0003254	50682	CG7230	rib	0.855752	-0.0676519	-0.345828	0.96218	-0.0167439	0.237267	yes	++	0.0433129	-1.11423
119	FBgn0003267	28671	CG6348	ro	1.27193	0.104465	0.595844	0.608336	-0.215857	-1.30273	yes	-	0.206049	3.66578
120	FBgn0003300	34707	CG1849	run	2.42791	0.385233	2.13196	1.21573	0.0848355	1.02291	yes	-	0.0110548	-12.551
121	FBgn0003334	55278	CG9495	Scm	0.983529	-0.00721273	-0.0151573	0.721828	-0.141566	-0.728146	no	-	0.811776	-1.02998
122	FBgn0003339	28676	CG1030	Scr	0.923701	-0.0344688	-0.164279	1.07049	0.0295819	0.595565	yes	-	0.00179375	1
123	FBgn0003339	50662	CG1030	Scr	0.818293	-0.0870913	-0.452184	0.902696	-0.0444586	0.0229135	yes	-	0.00179375	1
124	FBgn0003345	55404	CG8544	sd	0.568179	-0.245515	-1.31894	0.376871	-0.423807	-2.91108	yes	+/-	2.49849	1.66287
125	FBgn0003345	29352	CG8544	sd	0.719934	-0.142707	-0.756467	0.474498	-0.323766	-2.13733	yes	+/-	2.49849	1.66287
126	FBgn0003396	34689	CG7734	shn	1.49466	0.174543	0.979251	0.768017	-0.114629	-0.519805	no	-	0.611484	-3.28072
127	FBgn0003411	29330	CG1641	sisA	1.30134	0.114389	0.650144	1.06145	0.0258993	0.567082	no	-	0.0784823	switched on
128	FBgn0003411	55181	CG1641	sisA	0.850252	-0.0704524	-0.36115	0.683302	-0.165388	-0.912386	no	-	0.0784823	switched on
129	FBgn0003430	34633	CG16738	slp1	1.00251	0.00108655	0.0302492	0.844815	-0.0732382	-0.199676	yes	-	0.206904	switched on
130	FBgn0003430	29354	CG16738	slp1	1.51025	0.179049	1.00391	1.07984	0.0333599	0.624785	yes	-	0.206904	switched on
131	FBgn0003448	34906	CG3956	sna	0.587778	-0.230786	-1.23836	0.434548	-0.361963	-2.43276	yes	-	1.5085	130.549
132	FBgn0003459	35415	CG3836	stwl	0.628788	-0.201496	-1.07811	0.769835	-0.113603	-0.511866	no	-	0.447938	1.38637
133	FBgn0003460	35028	CG11121	so	1.02704	0.0115877	0.0877025	1.1875	0.0746331	0.944004	yes	-	0.085485	2.3872
134	FBgn0003480	43158	CG3325	spn-B	0.881992	-0.0545353	-0.274065	0.66135	-0.179569	-1.02207	no	-	15.2629	-2.11217
135	FBgn0003499	27701	CG7847	sr	0.888665	-0.0512622	-0.256158	0.803467	-0.095032	-0.368236	no	-	0.0221033	-1.40252
136	FBgn0003507	35813	CG3992	srp	1.32307	0.121584	0.689504	0.664212	-0.177693	-1.00756	no	-	0.424237	-2.09983
137	FBgn0003507	34080	CG3992	srp	0.911452	-0.040266	-0.195996	0.695026	-0.157999	-0.85524	no	-	0.424237	-2.09983
138	FBgn0003513	33415	CG6993	ss	1.35037	0.130454	0.738037	0.910597	-0.0406738	0.0521864	no	-	0.00924196	-1.05901
139	FBgn0003567	34006	CG8573	su(Hw)	0.829929	-0.0809592	-0.418634	0.607272	-0.216617	-1.30861	yes	-	2.16135	1.43427
140	FBgn0003567	33906	CG8573	su(Hw)	1.32781	0.123137	0.698004	0.977923	-0.00969516	0.291784	yes	-	2.16135	1.43427
141	FBgn0003598	35368	CG8599	Su(var)3-7	1.47726	0.169457	0.951426	0.650256	-0.186916	-1.07889	no	-	0.487173	2.97146
142	FBgn0003607	33400	CG8409	Su(var)205	1.33602	0.125813	0.712644	1.48525	0.171799	1.69551	no	-	46.938	5.08329
143	FBgn0003612	32956	CG8068	Su(var)2-10	0.936993	-0.0282639	-0.130331	0.741405	-0.129945	-0.638259	no	-	1.11131	1.98494
144	FBgn0003612	32915	CG8068	Su(var)2-10	0.745328	-0.127653	-0.674101	0.656262	-0.182923	-1.04801	no	-	1.11131	1.98494
145	FBgn0003651	28689	CG11502	svp	0.647954	-0.188456	-1.00676	0.71235	-0.147307	-0.772543	no	-	0.0639509	-1.88831
146	FBgn0003683	42921	CG4216	term	0.887078	-0.0520383	-0.260404	0.568129	-0.245553	-1.53241	no	-	0.00235788	switched on
147	FBgn0003715	34651	CG16778	CG16778	1.20164	0.0797748	0.460763	0.95168	-0.0215089	0.200414	no	-	0.0799223	-3.3442
148	FBgn0003720	34329	CG1378	tll	1.00843	0.00364532	0.0442485	1.09214	0.0382782	0.662825	yes	-	0.145519	switched on
149	FBgn0003720	27242	CG1378	tll	0.877552	-0.0567272	-0.286058	0.901019	-0.045266	0.0166691	yes	-	0.145519	switched on
150	FBgn0003862	33703	CG8651	trx	1.74997	0.243031	1.35396	0.799862	-0.0969849	-0.38334	no	-	0.886118	1.5735
151	FBgn0003866	35030	CG1374	tsh	0.987411	-0.00550196	-0.00579746	1.00919	0.00397503	0.397514	no	-	0.29238	1.59368
152	FBgn0003866	28022	CG1374	tsh	1.11332	0.0466215	0.279377	0.953933	-0.0204822	0.208354	no	-	0.29238	1.59368
153	FBgn0003870	36748	CG1856	ttk	1.64501	0.216168	1.20699	3.47731	0.541243	4.5529	yes	-	3.30036	1.0908
154	FBgn0003896	51763	CG10619	tup	1.34503	0.128733	0.728622	0.8773	-0.056852	-0.0729403	yes	-	0.313652	-3.09842
155	FBgn0003900	51164	CG2956	twi	1.57166	0.196359	1.09861	0.886411	-0.0523647	-0.0382345	yes	-	1e-21	-1.8866
156	FBgn0003900	34330	CG2956	twi	0.936351	-0.0285615	-0.131959	0.780021	-0.107894	-0.467711	yes	-	1e-21	-1.8866
157	FBgn0003944	31913	CG10388	Ubx	0.839862	-0.0757919	-0.390363	0.597448	-0.2237	-1.36339	yes	-	0.0109733	-30.1658
158	FBgn0003944	34993	CG10388	Ubx	1.07367	0.0308701	0.193199	1.03473	0.0148285	0.481458	yes	-	0.0109733	-30.1658
159	FBgn0003963	44041	CG2762	ush	1.10309	0.0426101	0.25743	0.701729	-0.15383	-0.822999	no	-	0.155046	1.12796
160	FBgn0003963	32950	CG2762	ush	1.0164	0.00706437	0.0629547	0.77781	-0.109127	-0.477247	no	-	0.155046	1.12796
161	FBgn0003964	36729	CG4380	usp	0.619604	-0.207885	-1.11307	0.679183	-0.168013	-0.932692	yes	-	3.10726	-2.87316
162	FBgn0003964	27258	CG4380	usp	0.676697	-0.169606	-0.903632	0.742414	-0.129354	-0.633691	yes	-	3.10726	-2.87316
163	FBgn0004050	31615	CG7803	z	0.476734	-0.321724	-1.73589	0.974829	-0.0110717	0.281138	yes	-	2.07671	2.94712
164	FBgn0004050	35208	CG7803	z	1.14939	0.0604689	0.355138	1.33076	0.124098	1.32658	yes	-	2.07671	2.94712
165	FBgn0004053	34635	CG1046	zen	1.40132	0.146537	0.82603	0.820686	-0.0858231	-0.297011	yes	+/-	0.115574	1
166	FBgn0004054	34649	CG1048	zen2	0.740154	-0.130678	-0.690653	0.626433	-0.203125	-1.20426	yes	-	1e-21	1
167	FBgn0004101	26755	CG3411	bs	1.12515	0.0512112	0.304488	0.891068	-0.050089	-0.0206336	yes	+	0.594063	1.47094
168	FBgn0004102	34327	CG12154	oc	1.01303	0.00562222	0.0550644	0.891211	-0.0500193	-0.0200941	yes	-	0.016645	-2.81144
169	FBgn0004110	50663	CG7895	tin	0.785128	-0.10506	-0.550492	1.01607	0.00692364	0.420319	yes	-	0.0221397	switched on
170	FBgn0004110	28539	CG7895	tin	1.04481	0.0190386	0.128467	0.76314	-0.117396	-0.541204	yes	-	0.0221397	switched on
171	FBgn0004170	41594	CG3827	sc	1.13097	0.0534515	0.316745	1.19453	0.0771968	0.963832	yes	+++	0.385927	2.72311
172	FBgn0004170	26206	CG3827	sc	0.958951	-0.0182038	-0.0752907	0.986274	-0.00600244	0.320345	yes	+++	0.385927	2.72311
173	FBgn0004198	33967	CG11387	ct	1.27172	0.104393	0.595454	0.87579	-0.0576002	-0.0787269	yes	-	0.0723014	1.24933
174	FBgn0004362	31344	CG17950	HmgD	1.07121	0.0298765	0.187763	0.969049	-0.0136542	0.261164	no	-	31.1285	8.07098
175	FBgn0004394	50665	CG12287	pdm2	0.843921	-0.073698	-0.378907	0.660298	-0.18026	-1.02741	no	-	1.37257	-2.139
176	FBgn0004396	42562	CG7450	CrebA	0.509691	-0.292693	-1.57706	1.06456	0.0271703	0.576912	no	-	10.5515	-1.44422
177	FBgn0004401	32944	CG6143	Pep	1.16668	0.0669518	0.390607	1.21505	0.0845938	1.02104	no	-	7.06152	1.63968
178	FBgn0004510	35749	CG6338	Ets97D	0.969384	-0.0135042	-0.0495787	0.802812	-0.0953859	-0.370973	no	-	0.650601	3.61088
179	FBgn0004510	25795	CG6338	Ets97D	1.74586	0.242009	1.34837	1.03261	0.0139365	0.474559	no	-	0.650601	3.61088
180	FBgn0004567	34634	CG2939	slp2	1.96641	0.293675	1.63104	0.934247	-0.0295381	0.138313	no	-	0.00867948	switched on
181	FBgn0004595	42538	CG17228	pros	0.667973	-0.175241	-0.934465	0.874424	-0.0582779	-0.0839689	no	-	0.0709969	-1.40078
182	FBgn0004606	29347	CG1322	zfh1	1.40645	0.148126	0.83472	1.11742	0.0482163	0.739688	no	-	0.0160542	2.87346
183	FBgn0004607	50643	CG1449	zfh2	0.518507	-0.285245	-1.53631	0.856164	-0.0674428	-0.154853	no	-	0.78975	1.77689
184	FBgn0004618	55301	CG7672	gl	1.27585	0.105799	0.603146	0.834269	-0.0786937	-0.241871	no	-	0.706351	2.33508
185	FBgn0004652	31593	CG14307	fru	1.19002	0.0755532	0.437666	1.0817	0.034105	0.630547	no	-	0.427885	2.38684
186	FBgn0004666	32488	CG7771	sim	1.14612	0.0592298	0.348359	0.828661	-0.081623	-0.264527	no	-	0.0114975	-2.40909
187	FBgn0004795	26309	CG5403	retn	0.932565	-0.030321	-0.141586	1.33869	0.126681	1.34656	yes	+	1.06378	1.21961
188	FBgn0004837	28900	CG3497	Su(H)	1.20976	0.0826983	0.476758	0.860121	-0.0654407	-0.139368	yes	++	1.67254	-1.04226
189	FBgn0004854	33647	CG5488	B-H2	1.2291	0.0895855	0.514439	0.980214	-0.00867909	0.299643	yes	-	0.0197088	switched off
190	FBgn0004858	41960	CG4220	elB	0.904515	-0.0435842	-0.214151	1.03722	0.0158697	0.48951	no	-	11.8666	-2.35991
191	FBgn0004859	28984	CG2125	ci	0.961142	-0.0172123	-0.0698665	0.830532	-0.0806434	-0.25695	no	-	0.0399265	4.63772
192	FBgn0004861	35207	CG18412	ph-p	0.730994	-0.136086	-0.720243	0.661147	-0.179702	-1.0231	no	-	0.558928	-1.56805
193	FBgn0004861	31608	CG18412	ph-p	1.069	0.0289789	0.182852	1.0515	0.0218112	0.535464	no	-	0.558928	-1.56805
194	FBgn0004862	27061	CG7902	bap	0.941543	-0.0261597	-0.118819	1.07608	0.0318444	0.613064	yes	-	0.0752587	1
195	FBgn0004863	35018	CG7937	C15	0.994828	-0.00225207	0.0119832	0.943809	-0.0251157	0.172517	yes	-	0.0040584	1
196	FBgn0004865	26718	CG18023	Eip78C	1.33696	0.126117	0.714308	1.0048	0.00207748	0.382837	yes	+	0.466392	1.27942
197	FBgn0004870	35707	CG9097	bab1	1.20716	0.0817635	0.471644	1.02215	0.00951276	0.440344	no	-	0.1203	-2.33475
198	FBgn0004878	34701	CG2102	cas	0.996305	-0.00160761	0.0155091	0.615303	-0.210911	-1.26448	no	-	0.638131	-1.68589
199	FBgn0004880	55309	CG1130	scrt	0.938593	-0.0275229	-0.126277	0.768771	-0.114203	-0.51651	no	-	0.481497	1.33843
200	FBgn0004880	27025	CG1130	scrt	0.828831	-0.0815343	-0.421781	0.732523	-0.135179	-0.678742	no	-	0.481497	1.33843
201	FBgn0004892	34648	CG3242	sob	0.64879	-0.187896	-1.0037	1.62405	0.210598	1.9956	no	-	3.1452	-3.1574
202	FBgn0004893	27074	CG10021	bowl	1.37366	0.137878	0.778654	1.07672	0.032103	0.615064	no	-	0.703151	-3.32866
203	FBgn0004896	51441	CG3668	fd59A	0.790729	-0.101972	-0.533599	0.877504	-0.0567508	-0.0721575	no	-	0.109662	1.25992
204	FBgn0004897	57262	CG11921	fd96Ca	0.950433	-0.0220785	-0.0964901	0.828862	-0.0815179	-0.263714	no	-	0.00309538	1
205	FBgn0004898	26761	CG11922	fd96Cb	1.06454	0.0271609	0.172905	0.636191	-0.196413	-1.15234	yes	+	0.026381	1
206	FBgn0004914	29375	CG9310	Hnf4	2.34809	0.370715	2.05254	1.23511	0.0917065	1.07605	no	-	2.66192	-4.07801
207	FBgn0005386	36130	CG8887	ash1	0.952211	-0.0212668	-0.0920491	0.66698	-0.175888	-0.993596	no	-	0.415689	-2.76363
208	FBgn0005386	33705	CG8887	ash1	0.922364	-0.0350976	-0.167719	1.02872	0.0122957	0.461868	no	-	0.415689	-2.76363
209	FBgn0005427	31104	CG3114	ewg	1.10016	0.0414565	0.251118	0.835144	-0.0782387	-0.238351	no	-	0.306363	-2.43334
210	FBgn0005558	32486	CG1464	ey	1.14736	0.0596999	0.350931	0.822002	-0.0851273	-0.291629	no	-	0.0134835	-1.25773
211	FBgn0005561	27269	CG11049	sv	1.24139	0.0939071	0.538083	0.839827	-0.07581	-0.219567	no	-	0.00545446	1.06011
212	FBgn0005596	57263	CG14513	yemalpha	1.19758	0.0783049	0.452721	1.2162	0.0850039	1.02421	no	-	0.756726	2.8579
213	FBgn0005596	53000	CG14513	yemalpha	0.964199	-0.0158331	-0.0623205	1.11039	0.0454757	0.718492	no	-	0.756726	2.8579
214	FBgn0005612	34794	CG3090	Sox14	0.990091	-0.00432486	0.000642656	1.98422	0.29759	2.66842	no	-	3.80056	1.37134
215	FBgn0005613	57264	CG8404	Sox15	0.998378	-0.000705103	0.0204468	0.812265	-0.0903021	-0.331653	no	-	0.0401183	switched on
216	FBgn0005624	35297	CG3886	Psc	0.982485	-0.00767403	-0.0176811	1.16277	0.0654925	0.873308	no	-	1.70957	8.34491
217	FBgn0005624	38261	CG3886	Psc	1.53335	0.185642	1.03998	0.844084	-0.0736142	-0.202584	no	-	1.70957	8.34491
218	FBgn0005630	26714	CG12052	lola	3.58385	0.55435	3.05723	0.861178	-0.0649073	-0.135242	yes	+	2.62332	-1.27259
219	FBgn0005638	53309	CG4354	slbo	0.614131	-0.211739	-1.13415	0.864679	-0.0631451	-0.121613	yes	-	1.88642	3.61624
220	FBgn0005642	35654	CG1454	wdn	0.614429	-0.211528	-1.133	1.24969	0.0968017	1.11546	no	-	10.7156	2.00793
221	FBgn0005658	41682	CG7018	Ets65A	0.822483	-0.0848731	-0.440048	0.916711	-0.0377676	0.0746639	no	-	0.234669	6.64546
222	FBgn0005659	28700	CG5583	Ets98B	0.812277	-0.0902956	-0.469715	0.926106	-0.0333391	0.108915	yes	+	0.276496	1.03331
223	FBgn0005659	36811	CG5583	Ets98B	1.03533	0.01508	0.106809	0.937408	-0.0280715	0.149656	yes	+	0.276496	1.03331
224	FBgn0005660	39069	CG2914	Ets21C	0.888046	-0.0515647	-0.257813	0.67172	-0.172812	-0.969808	yes	-	26.1627	5.64801
225	FBgn0005677	35022	CG4952	dac	1.06302	0.0265434	0.169527	1.09403	0.0390289	0.668631	no	-	0.02571	-3.81689
226	FBgn0005694	31942	CG5683	Aef1	1.07326	0.0307045	0.192293	1.2644	0.101885	1.15477	yes	+	1.95467	-1.81248
227	FBgn0005771	50659	CG4491	noc	0.525779	-0.279197	-1.50322	0.806303	-0.0935015	-0.356398	no	-	19.2448	-2.3608
228	FBgn0008636	31906	CG33152	hbn	0.898321	-0.0465683	-0.230477	0.607713	-0.216301	-1.30617	yes	-	0.0571918	-3.47794
229	FBgn0008654	33403	CG3905	Su(z)2	0.985875	-0.00617808	-0.00949658	0.746962	-0.126701	-0.613176	no	-	0.654408	-3.19032
230	FBgn0010109	51440	CG8704	dpn	0.780832	-0.107442	-0.563527	1.04753	0.020166	0.522739	no	-	0.333066	18.5275
231	FBgn0010109	26320	CG8704	dpn	0.838867	-0.0763071	-0.393182	0.945891	-0.0241589	0.179918	no	-	0.333066	18.5275
232	FBgn0010228	26219	CG17921	HmgZ	0.514383	-0.288713	-1.55529	0.932871	-0.0301785	0.13336	no	-	113.393	2.52398
233	FBgn0010323	50894	CG2851	Gsc	0.814787	-0.0889561	-0.462386	0.830816	-0.0804953	-0.255804	yes	-	0.00756384	1
234	FBgn0010328	27057	CG5965	woc	0.80023	-0.0967853	-0.505221	0.801643	-0.0960188	-0.375868	yes	+	2.67262	2.15512
235	FBgn0010433	35017	CG7508	ato	0.888853	-0.0511701	-0.255654	0.965253	-0.0153588	0.247981	no	-	0.00522054	1
236	FBgn0010433	34929	CG7508	ato	0.997215	-0.00121134	0.0176771	1.20329	0.0803718	0.988389	no	-	0.00522054	1
237	FBgn0010768	51509	CG5557	sqz	1.04832	0.0204932	0.136426	1.16029	0.0645668	0.866148	no	-	1.50964	2.55119
238	FBgn0010825	32961	CG6964	Gug	1.38271	0.140732	0.794268	0.960349	-0.0175709	0.230871	no	-	0.704489	-1.25612
239	FBgn0011236	34739	CG5575	ken	0.783793	-0.105799	-0.554535	0.884956	-0.0530782	-0.0437526	no	-	8.14498	2.58493
240	FBgn0011274	30513	CG6794	Dif	0.984424	-0.00681778	-0.0129965	0.766625	-0.115417	-0.525899	no	-	2.26443	8.50415
241	FBgn0011274	29514	CG6794	Dif	0.760746	-0.11876	-0.625449	0.747778	-0.126227	-0.60951	no	-	2.26443	8.50415
242	FBgn0011276	26324	CG2655	HLH3B	0.876402	-0.0572968	-0.289174	0.857558	-0.0667364	-0.149389	yes	+	0.0808387	switched on
243	FBgn0011276	33758	CG2655	HLH3B	0.901026	-0.0452626	-0.223333	1.01904	0.00819278	0.430135	yes	+	0.0808387	switched on
244	FBgn0011277	25976	CG3052	HLH4C	1.03868	0.0164835	0.114488	0.730007	-0.136673	-0.6903	no	-	0.10576	2.12466
245	FBgn0011278	28374	CG6545	lbe	0.908214	-0.0418118	-0.204454	0.980121	-0.00872047	0.299323	yes	-	0.00219293	switched on
246	FBgn0011648	43183	CG12399	Mad	0.406593	-0.39084	-2.11404	0.64273	-0.191971	-1.11799	yes	-	11.1062	-1.45792
247	FBgn0011655	31928	CG1775	Med	0.648553	-0.188055	-1.00457	2.09036	0.320221	2.84345	no	-	3.39947	-1.67425
248	FBgn0011655	43961	CG1775	Med	0.363805	-0.439131	-2.37824	1.28166	0.107773	1.20032	no	-	3.39947	-1.67425
249	FBgn0011656	38247	CG1429	Mef2	1.01808	0.00778075	0.0668741	0.857904	-0.0665615	-0.148036	no	-	0.891641	-1.59095
250	FBgn0011656	28699	CG1429	Mef2	1.49178	0.173703	0.97466	0.765359	-0.116135	-0.53145	no	-	0.891641	-1.59095
251	FBgn0011701	50735	CG31240	repo	0.818062	-0.0872136	-0.452853	0.737466	-0.132258	-0.656153	yes	-	0.0487234	1.54108
252	FBgn0011723	50906	CG7260	byn	0.858415	-0.0663024	-0.338445	1.1391	0.0565634	0.804247	no	-	0.0107912	switched on
253	FBgn0011758	52954	CG5529	B-H1	0.866835	-0.0620635	-0.315253	1.08832	0.036758	0.651067	yes	-	0.0110793	switched on
254	FBgn0011758	44084	CG5529	B-H1	0.77001	-0.113504	-0.59669	0.856106	-0.0674726	-0.155083	yes	-	0.0110793	switched on
255	FBgn0011763	33372	CG4654	Dp	1.06853	0.0287876	0.181806	0.854996	-0.0680359	-0.15944	no	-	5.92599	-1.11742
256	FBgn0011764	31960	CG12223	Dsp1	0.882081	-0.0544913	-0.273825	0.664881	-0.177256	-1.00418	no	-	0.642451	-1.06521
257	FBgn0011766	36126	CG6376	E2f	0.848823	-0.071183	-0.365147	0.855673	-0.0676922	-0.156782	no	-	4.47882	-1.66636
258	FBgn0011774	35819	CG5247	Irbp	0.818926	-0.0867551	-0.450344	1.12126	0.0497079	0.751225	no	-	6.90814	2.38348
259	FBgn0013263	40940	CG33261,CG42507	Trl,CG42507	0.678661	-0.168347	-0.896745	0.385278	-0.414226	-2.83697	yes	+	0.434342	-4.65205
260	FBgn0013469	28731	CG12296	klu	0.999798	-8.77409e-05	0.0238245	0.61809	-0.208948	-1.2493	no	-	4.99939	-1.46643
261	FBgn0013751	44097	CG1072	Awh	1.25425	0.0983834	0.562573	1.01002	0.00432938	0.400254	yes	-	0.0219754	-7.79232
262	FBgn0013753	26213	CG7959	Bgb	1.00695	0.00300593	0.0407504	1.02135	0.00917627	0.437742	yes	-	1.11258	1.38364
263	FBgn0013755	50689	CG7960	Bro	0.726733	-0.138625	-0.734132	0.942042	-0.0259299	0.16622	no	-	0.170856	8.8146
264	FBgn0013755	58078	CG7960	Bro	0.660884	-0.179875	-0.959814	0.984347	-0.00685162	0.313777	no	-	0.170856	8.8146
265	FBgn0013799	32512	CG8567	Deaf1	1.1136	0.0467292	0.279967	1.20316	0.0803225	0.988007	yes	+/-	0.981325	-1.29201
266	FBgn0014018	33661	CG11992	Rel	1.87136	0.272158	1.51332	0.888558	-0.0513144	-0.0301113	no	-	39.9847	9.55811
267	FBgn0014143	34647	CG5069	croc	1.19933	0.0789394	0.456193	1.17019	0.0682568	0.894687	no	-	0.0383383	switched on
268	FBgn0014179	42889	CG12245	gcm	1.18788	0.0747726	0.433395	0.954286	-0.0203213	0.209599	yes	++	0.0290341	switched on
269	FBgn0014179	50688	CG12245	gcm	0.791436	-0.101584	-0.531476	0.704272	-0.152259	-0.810849	yes	++	0.0290341	switched on
270	FBgn0014343	42960	CG10571,CG10601	ara,mirr	1.0103	0.00445037	0.0486531	1.01661	0.00715637	0.422119	yes	+/-	0.347406	-1.22207
271	FBgn0014343	31907	CG10601	mirr	0.91629	-0.0379672	-0.183419	0.903638	-0.0440055	0.0264182	yes	-	0.347406	-1.22207
272	FBgn0014467	29332	CG6103	CrebB-17A	4.04	0.606382	3.3419	1.42711	0.154456	1.56138	yes	+	2.33988	2.81089
273	FBgn0014859	29376	CG1864	Hr38	0.817947	-0.0872747	-0.453187	0.648044	-0.188396	-1.09034	yes	++	0.0711986	2.57526
274	FBgn0014931	28630	CG2678	CG2678	0.80676	-0.0932559	-0.485911	0.841044	-0.0751811	-0.214703	no	-	0.473005	-5.0129
275	FBgn0014949	42530	CG5264	btn	1.06986	0.0293279	0.184761	1.01429	0.00616196	0.414428	yes	-	0.223434	2.7326
276	FBgn0015025	53025	CG6215	CkIIalpha-i1	1.19892	0.0787912	0.455382	0.865089	-0.062939	-0.120019	no	-	2.42731	-1.52996
277	FBgn0015239	31990	CG7199	Hr78	0.581215	-0.235663	-1.26504	0.600148	-0.221741	-1.34824	no	-	1.41509	-1.13309
278	FBgn0015240	27992	CG11783	Hr96	1.67957	0.225198	1.2564	0.65695	-0.182468	-1.04449	no	-	29.6841	-2.71244
279	FBgn0015299	35437	CG8396	Ssb-c31a	1.47688	0.169344	0.950808	1.21213	0.0835475	1.01295	no	-	87.4168	2.43843
280	FBgn0015371	26779	CG11798	chn	0.972414	-0.012149	-0.042164	0.762281	-0.117885	-0.544985	no	-	0.127872	3.21586
281	FBgn0015381	29373	CG9019	dsf	0.984565	-0.00675582	-0.0126575	1.22268	0.0873143	1.04208	no	-	0.00264032	switched on
282	FBgn0015381	41707	CG9019	dsf	0.854721	-0.0681755	-0.348693	0.629705	-0.200863	-1.18676	no	-	0.00264032	switched on
283	FBgn0015396	44117	CG4029	jumu	1.0975	0.0404041	0.245361	0.57494	-0.240378	-1.49238	yes	+	2.57855	3.94361
284	FBgn0015524	57582	CG10036	otp	0.626126	-0.203339	-1.08819	0.685831	-0.163783	-0.899977	yes	-	1.12293	3.10661
285	FBgn0015542	33894	CG7951	sima	1.70714	0.232269	1.29508	1.16546	0.0664982	0.881086	yes	+	1.71418	1.08095
286	FBgn0015542	26207	CG7951	sima	1.2315	0.0904335	0.519079	1.14975	0.0606042	0.8355	yes	+	1.71418	1.08095
287	FBgn0015550	34985	CG7659	tap	0.760292	-0.119019	-0.626866	1.37004	0.136732	1.42429	no	-	0.351641	1.80284
288	FBgn0015550	26209	CG7659	tap	1.30317	0.115002	0.653496	0.777547	-0.109273	-0.478382	no	-	0.351641	1.80284
289	FBgn0015561	29393	CG1650	unpg	0.675481	-0.170387	-0.907906	0.677723	-0.168948	-0.93992	yes	-	0.0116416	switched on
290	FBgn0015602	29734	CG10159	BEAF-32	1.13718	0.0558274	0.329744	0.932756	-0.0302319	0.132947	yes	-	9.79471	1.13074
291	FBgn0015664	31941	CG5838	Dref	0.595552	-0.22508	-1.20714	0.765913	-0.115821	-0.529022	no	-	0.999373	2.71484
292	FBgn0015721	57266	CG9398	king-tubby	1.82738	0.261828	1.4568	0.617485	-0.209373	-1.25259	no	-	0.616323	-1.50917
293	FBgn0015799	36744	CG7413	Rbf	0.765981	-0.115782	-0.609155	0.836031	-0.0777776	-0.234785	no	-	3.70602	2.36193
294	FBgn0015903	26236	CG5393	apt	0.742296	-0.129423	-0.683784	1.7477	0.242467	2.24208	no	-	3.62771	-3.60824
295	FBgn0015904	27060	CG10571	ara	0.881374	-0.0548396	-0.275731	0.6444	-0.190845	-1.10928	yes	+/-	0.272863	switched on
296	FBgn0015919	44002	CG10605	caup	1.07661	0.0320585	0.199701	1.1605	0.0646453	0.866756	yes	-	0.557234	switched on
297	FBgn0016076	40862	CG14029	vri	0.941903	-0.0259939	-0.117912	0.615677	-0.210647	-1.26244	no	-	11.3054	-3.55492
298	FBgn0016660	57415	CG6604	H15	0.865332	-0.062817	-0.319376	0.613538	-0.212159	-1.27413	no	-	0.0531202	switched on
299	FBgn0016694	40863	CG17888	Pdp1	0.622799	-0.205652	-1.10085	0.767533	-0.114903	-0.521925	no	-	6.43992	-3.29329
300	FBgn0016754	51488	CG13598	sba	0.697333	-0.15656	-0.832255	0.874047	-0.0584654	-0.0854185	no	-	1.00355	1.05921
301	FBgn0016917	33637	CG4257	Stat92E	0.963278	-0.0162483	-0.0645921	0.631873	-0.19937	-1.17522	yes	-	7.22901	-1.80353
302	FBgn0017578	40851	CG9648	Max	1.40621	0.148051	0.834313	0.845441	-0.0729168	-0.19719	no	-	27.8344	1.70489
303	FBgn0019650	29346	CG11186	toy	1.29795	0.113257	0.643946	0.720356	-0.142453	-0.735	no	-	0.587134	-1.39279
304	FBgn0019650	33679	CG11186	toy	1.35251	0.131141	0.741794	0.798461	-0.0977462	-0.389228	no	-	0.587134	-1.39279
305	FBgn0019809	34597	CG3858	gcm2	1.01759	0.00757294	0.0657371	0.989731	-0.00448303	0.332096	yes	-	0.0173629	1
306	FBgn0020306	40914	CG9696	dom	2.19884	0.342193	1.89649	0.954521	-0.0202146	0.210424	no	-	1.58734	-1.68752
307	FBgn0020306	41674	CG9696	dom	9.42686	0.974367	5.3552	1.83754	0.264237	2.41045	no	-	1.58734	-1.68752
308	FBgn0020307	26225	CG5799	dve	0.776187	-0.110034	-0.577706	0.654537	-0.184066	-1.05685	yes	-	5.41762	-2.09995
309	FBgn0020309	41669	CG14938	crol	1.10682	0.0440771	0.265456	0.901372	-0.045096	0.0179839	no	-	6.19727	2.48987
310	FBgn0020378	35777	CG1343	Sp1	0.973057	-0.0118618	-0.0405931	0.760931	-0.118655	-0.550942	no	-	0.032186	-1.12173
311	FBgn0020379	29355	CG6312	Rfx	0.426176	-0.370411	-2.00227	0.807233	-0.0930013	-0.352529	no	-	0.0185906	2.20661
312	FBgn0020496	32889	CG7583	CtBP	0.729449	-0.137005	-0.725268	0.486611	-0.312818	-2.05266	no	-	18.305	2.55623
313	FBgn0020496	31334	CG7583	CtBP	0.581388	-0.235534	-1.26433	0.786758	-0.104159	-0.438826	no	-	18.305	2.55623
314	FBgn0020617	55308	CG10052	Rx	0.835735	-0.0779314	-0.402069	0.51617	-0.287207	-1.85458	yes	-	0.00877139	switched on
315	FBgn0020617	28674	CG10052	Rx	1.05091	0.0215656	0.142293	0.646862	-0.189188	-1.09647	yes	-	0.00877139	switched on
316	FBgn0020887	33402	CG8013	Su(z)12	0.860919	-0.0650377	-0.331525	0.554951	-0.255746	-1.61124	no	-	0.940526	-1.19799
317	FBgn0020912	58124	CG1447	Ptx1	1.58247	0.199334	1.11489	1.88337	0.274936	2.4932	yes	++	2.93785	-5.89959
318	FBgn0021738	50908	CG32788,CG34412	Crg-1,tlk	1.12453	0.0509723	0.303181	0.91746	-0.037413	0.0774069	no	-	0.210785	switched on
319	FBgn0021872	36755	CG9415	Xbp1	4.79978	0.681221	3.75136	1.59903	0.203857	1.94346	no	-	133.932	-2.53021
320	FBgn0022238	31632	CG5738	lolal	0.691168	-0.160417	-0.853357	0.753659	-0.122825	-0.583196	no	-	8.70185	1.96962
321	FBgn0022699	51166	CG10270	D19B	1.49567	0.174836	0.980858	0.842492	-0.0744341	-0.208925	yes	+	1.78545	-1.16205
322	FBgn0022720	35678	CG3998	zf30C	1.096	0.0398115	0.242119	0.92941	-0.0317924	0.120878	no	-	6.03214	3.80892
323	FBgn0022740	28698	CG5005	HLH54F	0.704228	-0.152287	-0.808876	1.04416	0.0187668	0.511918	no	-	0.145332	6.36066
324	FBgn0022935	33371	CG10269	D19A	0.974058	-0.0114153	-0.0381503	0.934511	-0.0294156	0.139261	no	-	2.08566	-1.33961
325	FBgn0023076	31661	CG7391	Clk	0.765074	-0.116296	-0.611969	0.712981	-0.146922	-0.76957	no	-	0.49734	1.29861
326	FBgn0023076	42566	CG7391	Clk	0.657828	-0.181888	-0.970829	0.686641	-0.16327	-0.896012	no	-	0.49734	1.29861
327	FBgn0023091	38530	CG8667	dimm	1.02848	0.0121964	0.0910328	1.02297	0.0098621	0.443046	no	-	0.215974	-1.10288
328	FBgn0023094	42563	CG8727	cyc	0.772986	-0.111828	-0.587523	0.846961	-0.0721364	-0.191154	no	-	17.2731	3.57102
329	FBgn0023097	37515	CG5206	bon	0.899418	-0.0460383	-0.227577	0.663552	-0.178125	-1.0109	no	-	0.0350268	6.81704
330	FBgn0023215	42558	CG13316	Mnt	1.46376	0.165469	0.92961	0.872207	-0.0593804	-0.0924958	no	-	2.02474	1.00689
331	FBgn0023489	31911	CG2819	Pph13	0.822886	-0.0846605	-0.438884	0.787397	-0.103806	-0.436097	yes	-	0.0543187	2.40794
332	FBgn0023518	29563	CG3848	trr	1.36354	0.134667	0.761087	0.491109	-0.308822	-2.02175	no	-	0.513298	-1.41103
333	FBgn0023518	36916	CG3848	trr	2.38884	0.378187	2.09342	0.620571	-0.207208	-1.23584	no	-	0.513298	-1.41103
334	FBgn0024184	36713	CG6269	unc-4	1.00975	0.00421568	0.0473691	0.696179	-0.157279	-0.849674	yes	-	0.186595	1.34935
335	FBgn0024244	42548	CG10016	drm	0.793478	-0.100465	-0.525355	0.698061	-0.156107	-0.840606	no	-	8.09863	-1.38025
336	FBgn0024249	26317	CG7760	cato	1.32519	0.122277	0.693298	0.799185	-0.0973526	-0.386183	no	-	0.0451607	1
337	FBgn0024250	51789	CG9653	brk	1.67366	0.223668	1.24802	1.18726	0.0745456	0.943327	yes	-	4.24612	-2.30783
338	FBgn0024251	26215	CG1414,CG1410	bbx,waw	1.30956	0.117126	0.665114	0.680505	-0.167168	-0.926159	no	-	0.0387388	-1.46119
339	FBgn0024288	35656	CG15552	Sox100B	0.755905	-0.121533	-0.640618	0.763912	-0.116957	-0.537809	no	-	39.0661	7.13668
340	FBgn0024321	31908	CG8524	NK7.1	0.556313	-0.254681	-1.36909	0.958428	-0.0184403	0.224147	yes	+	10.8761	11.0847
341	FBgn0024371	36674	CG1071	E2f2	0.77703	-0.109562	-0.575124	0.766827	-0.115303	-0.525016	no	-	6.22075	2.14897
342	FBgn0024975	57418	CG2712	CG2712	0.674023	-0.171325	-0.91304	0.809237	-0.0919244	-0.3442	yes	+	0.714102	15.2563
343	FBgn0024975	57288	CG2712	CG2712	0.606132	-0.217433	-1.1653	0.81074	-0.0911185	-0.337967	yes	+	0.714102	15.2563
344	FBgn0025185	26230	CG1605	az2	0.771723	-0.112539	-0.591409	0.838609	-0.0764402	-0.224441	no	-	2.01012	2.11161
345	FBgn0025334	51832	CG11182	PHDP	0.861719	-0.0646345	-0.329319	0.774542	-0.110955	-0.491387	yes	-	2.53872	3.72687
346	FBgn0025360	55306	CG18455	Optix	0.882795	-0.0541404	-0.271905	1.15376	0.0621169	0.8472	yes	-	1.61273	4.97164
347	FBgn0025525	57419	CG9102	bab2	0.975904	-0.0105927	-0.0336496	0.694006	-0.158637	-0.860175	no	-	0.666984	-10.7601
348	FBgn0025635	44104	CG17829	CG17829	0.600545	-0.221454	-1.1873	0.698193	-0.156025	-0.839972	no	-	1.56436	1.35628
349	FBgn0025679	27075	CG2932	Bteb2	0.963799	-0.0160135	-0.0633073	0.968317	-0.0139826	0.258624	yes	+	0.00319071	1
350	FBgn0025776	28662	CG11551	ind	1.13255	0.0540586	0.320067	0.716903	-0.14454	-0.751143	yes	-	0.0421432	switched on
351	FBgn0025800	41670	CG2262	Smox	1.07584	0.0317458	0.19799	1.12288	0.0503348	0.756073	no	-	18.205	-1.94072
352	FBgn0025800	43138	CG2262	Smox	0.80354	-0.0949923	-0.495411	0.875463	-0.0577623	-0.0799811	no	-	18.205	-1.94072
353	FBgn0025800	26756	CG2262	Smox	0.709886	-0.148811	-0.789862	1.01338	0.00577096	0.411404	no	-	18.205	-1.94072
354	FBgn0026058	36666	CG6352	OdsH	0.764976	-0.116352	-0.612273	0.748723	-0.125679	-0.605269	yes	-	2.67469	2.72561
355	FBgn0026080	28563	CG6121	Tip60	2.79509	0.446395	2.46659	1.59097	0.201661	1.92648	yes	++	1.62462	4.15635
356	FBgn0026411	51831	CG11354	Lim1	1.07987	0.0333717	0.206886	0.643133	-0.1917	-1.11589	yes	-	0.527172	8.01753
357	FBgn0026411	29341	CG11354	Lim1	0.773044	-0.111796	-0.587346	0.658766	-0.181269	-1.03521	yes	-	0.527172	8.01753
358	FBgn0026533	28696	CG5935	Dek	0.82241	-0.0849118	-0.44026	0.952049	-0.0213405	0.201716	yes	+	4.47729	-1.16526
359	FBgn0026573	27065	CG8290	CG8290	1.90399	0.279665	1.55439	0.962429	-0.0166311	0.238139	no	-	0.589606	-1.12636
360	FBgn0026575	57791	CG32575	hang	1.93202	0.286011	1.58911	1.73978	0.240495	2.22682	no	-	1.25924	1.29821
361	FBgn0026582	42542	CG9418	CG9418	0.9247	-0.0339993	-0.16171	0.663865	-0.17792	-1.00932	no	-	5.61782	17.574
362	FBgn0027339	42662	CG11352	jim	0.693569	-0.15891	-0.845116	0.772745	-0.111964	-0.499189	no	-	0.985657	-1.80331
363	FBgn0027364	30510	CG3871	Six4	1.3766	0.138809	0.783746	1.05953	0.0251124	0.560996	yes	-	0.0175166	-4.72618
364	FBgn0027599	58341	CG2790	CG2790	0.794812	-0.0997355	-0.521362	1.03582	0.0152827	0.48497	no	-	6.81962	3.21986
365	FBgn0027788	41650	CG11194	Hey	0.776033	-0.11012	-0.578177	0.823758	-0.0842001	-0.284458	no	-	0.0726986	switched on
366	FBgn0027788	31898	CG11194	Hey	1.2525	0.0977767	0.559254	0.789349	-0.102731	-0.427783	no	-	0.0726986	switched on
367	FBgn0027866	55673	CG9776	CG9776	1.45675	0.163386	0.918211	1.02631	0.0112806	0.454017	no	-	8.50186	1.45246
368	FBgn0027950	44105	CG8208	MBD-like	1.06074	0.0256095	0.164418	0.592573	-0.227258	-1.39091	no	-	9.22689	4.42223
369	FBgn0027950	38239	CG8208	MBD-like	0.934889	-0.0292399	-0.135671	0.66682	-0.175992	-0.9944	no	-	9.22689	4.42223
370	FBgn0027951	34624	CG2244	MTA1-like	1.05333	0.0225663	0.147768	0.908832	-0.0415166	0.0456683	no	-	1.78197	-1.83994
371	FBgn0027951	34905	CG2244	MTA1-like	0.875374	-0.0578061	-0.291961	0.644449	-0.190812	-1.10902	no	-	1.78197	-1.83994
372	FBgn0028387	32484	CG5229	chm	3.66805	0.564436	3.11241	2.47441	0.393472	3.41	no	-	0.889015	1.21231
373	FBgn0028387	27027	CG5229	chm	1.19918	0.0788849	0.455895	1.73356	0.23894	2.2148	no	-	0.889015	1.21231
374	FBgn0028420	50685	CG18783	Kr-h1	1.06667	0.0280306	0.177664	1.03999	0.0170306	0.498489	no	-	6.29479	-2.60874
375	FBgn0028550	26741	CG11405	Atf3	2.25256	0.352676	1.95384	0.795315	-0.0994609	-0.40249	yes	++	33.4683	-1.03023
376	FBgn0028647	29363	CG11902	CG11902	1.30374	0.11519	0.654524	1.0656	0.0275957	0.580203	no	-	0.787133	1.65307
377	FBgn0028789	31931	CG5133	Doc1	0.67028	-0.173744	-0.926271	0.822666	-0.0847765	-0.288916	no	-	0.0487728	8.24922
378	FBgn0028878	51506	CG15269	CG15269	0.653284	-0.184898	-0.987299	0.61282	-0.212667	-1.27806	no	-	0.0103139	-10.0326
379	FBgn0028887	57556	CG3491	CG3491	0.994277	-0.00249258	0.0106673	0.740723	-0.130344	-0.64135	no	-	0.0183491	switched on
380	FBgn0028895	28898	CG17328	CG17328	0.813299	-0.08975	-0.46673	1.32109	0.120933	1.3021	no	-	2.03214	7.71236
381	FBgn0028931	57272	CG16863	CG16863	1.01096	0.00473501	0.0502104	0.820013	-0.0861791	-0.299765	no	-	0.157428	1.59366
382	FBgn0028979	35812	CG12630	tio	0.882054	-0.0545049	-0.273899	0.915178	-0.0384944	0.0690426	no	-	0.101337	switched on
383	FBgn0028991	51923	CG32904	seq	0.667071	-0.175828	-0.937673	0.76949	-0.113797	-0.51337	yes	+	0.742943	-5.15777
384	FBgn0028993	33890	CG17594	scro	0.599618	-0.222125	-1.19097	0.768995	-0.114076	-0.515531	no	-	1.56986	1.98314
385	FBgn0028996	58336	CG1922	onecut	0.774673	-0.110882	-0.582345	0.88691	-0.0521204	-0.0363444	yes	-	0.0219573	-1.14421
386	FBgn0028996	35025	CG1922	onecut	1.71991	0.235506	1.31279	1.37123	0.137109	1.42721	yes	-	0.0219573	-1.14421
387	FBgn0028999	55395	CG13906	nerfin-1	1.52358	0.182864	1.02478	1.62453	0.210727	1.99659	no	-	0.130989	2.96634
388	FBgn0029123	25996	CG18024	SoxN	0.560093	-0.25174	-1.353	0.718346	-0.143666	-0.744385	no	-	0.0396381	switched on
389	FBgn0029173	28554	CG9233	fu2	1.40251	0.146906	0.828045	0.819007	-0.0867125	-0.30389	no	-	1.3099	1.48712
390	FBgn0029173	36631	CG9233	fu2	0.672163	-0.172526	-0.919606	0.748321	-0.125912	-0.607073	no	-	1.3099	1.48712
391	FBgn0029504	34928	CG12690	CHES-1-like	0.670754	-0.173437	-0.924593	0.989625	-0.00452936	0.331738	no	-	1.84493	-2.08762
392	FBgn0029504	26760	CG12690	CHES-1-like	0.584039	-0.233558	-1.25353	1.05468	0.0231213	0.545596	no	-	1.84493	-2.08762
393	FBgn0029672	29333	CG2875	CG2875	0.986556	-0.00587845	-0.00785729	1.22519	0.0882018	1.04895	no	-	1.16329	5.03593
394	FBgn0029711	25982	CG17592	Usf	0.568321	-0.245406	-1.31834	0.721878	-0.141536	-0.727911	no	-	2.56943	1.11698
395	FBgn0029822	31949	CG12236	CG12236	0.605474	-0.217905	-1.16788	1.81084	0.25788	2.36129	yes	+	3.46297	1.12782
396	FBgn0029861	56908	CG3815	CG3815	1.96461	0.293276	1.62886	0.977807	-0.0097469	0.291384	yes	+++	0.709865	2.13037
397	FBgn0029899	57558	CG14438	CG14438	0.895847	-0.0477662	-0.237031	0.821724	-0.0852738	-0.292763	no	-	0.690417	1.93363
398	FBgn0029905	58234	CG3075	Nf-YC	0.948046	-0.0231705	-0.102465	0.849923	-0.0706206	-0.17943	no	-	9.44956	3.80207
399	FBgn0029928	57560	CG3032	CG3032	2.08288	0.318664	1.76776	0.851226	-0.0699552	-0.174285	no	-	0.470896	3.16079
400	FBgn0029939	40852	CG9650	CG9650	0.787954	-0.103499	-0.541954	0.868142	-0.0614092	-0.108187	no	-	0.114657	1.82371
401	FBgn0030003	42512	CG2116	CG2116	0.699465	-0.155234	-0.825002	1.03158	0.0135016	0.471195	no	-	14.9222	3.25405
402	FBgn0030008	57423	CG2129	CG2129	0.516334	-0.287069	-1.54629	0.679181	-0.168015	-0.932704	no	-	1.06885	-1.10201
403	FBgn0030009	57424	CG15336	CG15336	0.585835	-0.232225	-1.24623	0.708256	-0.14981	-0.791904	no	-	0.0266018	switched on
404	FBgn0030010	29361	CG10959	CG10959	1.89102	0.276695	1.53814	1.05542	0.0234241	0.547939	no	-	0.331233	1.54042
405	FBgn0030012	33348	CG18262	CG18262	1.56426	0.194309	1.0874	1.1512	0.0611501	0.839722	yes	+	2.23787	5.95385
406	FBgn0030058	28641	CG11294	CG11294	0.827024	-0.0824821	-0.426966	0.806044	-0.0936414	-0.35748	yes	-	0.933388	1.37262
407	FBgn0030065	42952	CG12075	CG12075	0.932551	-0.0303276	-0.141622	0.874903	-0.0580399	-0.0821278	no	-	0.0400473	1.67724
408	FBgn0030082	32401	CG7041	HP1b	0.946341	-0.0239525	-0.106743	1.33221	0.124572	1.33025	no	-	1.98021	1.5674
409	FBgn0030240	26241	CG2202	CG2202	0.816961	-0.0877986	-0.456054	1.02474	0.0106148	0.448867	no	-	1.3895	-1.65182
410	FBgn0030266	57760	CG11122	CG11122	1.26352	0.101581	0.580068	0.689004	-0.161778	-0.884472	no	-	0.326929	2.33264
411	FBgn0030314	27999	CG11696	CG11696	0.89408	-0.0486235	-0.241721	0.988225	-0.00514418	0.326983	no	-	1.54274	7.85735
412	FBgn0030408	42516	CG11085	CG11085	0.960216	-0.0176311	-0.0721574	1.11837	0.0485859	0.742547	yes	-	0.0141366	switched on
413	FBgn0030432	50527	CG4404	CG4404	0.714423	-0.146045	-0.774726	0.766014	-0.115764	-0.528579	no	-	13.6155	-1.42841
414	FBgn0030432	31923	CG4404	CG4404	0.644602	-0.190708	-1.01909	0.829308	-0.0812842	-0.261906	no	-	13.6155	-1.42841
415	FBgn0030455	51720	CG4318	CG4318	1.01954	0.0084025	0.0702757	0.906486	-0.0426391	0.0369863	no	-	0.00721113	switched on
416	FBgn0030477	35657	CG15749	dmrt11E	1.48156	0.170718	0.958328	1.01447	0.0062374	0.415011	no	-	0.25397	-2.09529
417	FBgn0030505	51422	CG11172	NFAT	0.843374	-0.0739795	-0.380448	0.827611	-0.0821737	-0.268786	no	-	0.836467	1.36096
418	FBgn0030680	53889	CG8944	CG8944	0.562092	-0.250193	-1.34453	1.1164	0.0478207	0.736629	no	-	1.47192	-1.22032
419	FBgn0030710	42491	CG8924	CG8924	1.03244	0.0138667	0.100171	0.91091	-0.0405247	0.0533399	no	-	0.304644	13.7152
420	FBgn0030710	29348	CG8924	CG8924	0.86588	-0.0625424	-0.317874	0.949796	-0.0223695	0.193757	no	-	0.304644	13.7152
421	FBgn0030787	34030	CG9609	CG9609	1.50445	0.177378	0.994762	0.777391	-0.109361	-0.479057	no	-	1.80384	-2.68991
422	FBgn0030878	55236	CG6769	CG6769	0.633341	-0.198363	-1.06096	0.928553	-0.0321931	0.117779	no	-	8.74511	22.8289
423	FBgn0030899	27654	CG5927	Her	1.00056	0.000241497	0.0256258	0.771562	-0.112629	-0.504337	no	-	1e-21	switched off
424	FBgn0031023	57248	CG14200	CG14200	1.03023	0.0129346	0.0950713	0.644049	-0.191081	-1.11111	no	-	0.515239	-1.14871
425	FBgn0031232	42525	CG11617	CG11617	0.679613	-0.167738	-0.893414	0.813185	-0.0898107	-0.327852	yes	-	0.198999	1.89138
426	FBgn0031375	50661	CG31670	erm	1.07932	0.0331508	0.205677	1.36207	0.134199	1.40471	no	-	0.00377136	1
427	FBgn0031391	42514	CG11723	CG11723	1.32366	0.121776	0.690559	0.608562	-0.215695	-1.30148	no	-	5.50379	-1.17857
428	FBgn0031495	27028	CG17257	GABPI	1.06488	0.0272995	0.173664	0.640995	-0.193146	-1.12708	no	-	8.10988	5.80547
429	FBgn0031597	57540	CG17612	CG17612	1.00658	0.00284725	0.0398822	0.777642	-0.10922	-0.477972	no	-	0.469293	1.3299
430	FBgn0031610	57867	CG15436	CG15436	0.694277	-0.158467	-0.842691	0.67854	-0.168425	-0.935877	no	-	0.813842	1.6847
431	FBgn0031759	36652	CG9088	lid	1.1339	0.0545755	0.322894	1.06925	0.0290793	0.591677	no	-	1.75576	1.08644
432	FBgn0031874	57249	CG13775	CG13775	0.985052	-0.00654106	-0.0114825	1.14433	0.0585499	0.819612	yes	+	0.429811	1.76248
433	FBgn0031894	51428	CG4496	CG4496	0.897996	-0.0467258	-0.231339	0.642389	-0.192202	-1.11977	no	-	0.222619	-2.94319
434	FBgn0032130	36785	CG3838	CG3838	0.496119	-0.304414	-1.64118	1.90773	0.280517	2.53637	no	-	4.11357	-1.01288
435	FBgn0032150	29545	CG13123	CG13123	0.801478	-0.0961082	-0.501516	0.824885	-0.0836066	-0.279868	no	-	1.26964	9.18034
436	FBgn0032202	50658	CG18619	CG18619	1.06169	0.0259995	0.166552	1.22669	0.088735	1.05307	no	-	34.5451	-2.194
437	FBgn0032209	28977	CG18144	Hand	0.94293	-0.0255207	-0.115323	0.970156	-0.0131585	0.264998	no	-	0.113703	-100.326
438	FBgn0032223	34640	CG5034	GATAd	0.819993	-0.08619	-0.447253	0.640905	-0.193206	-1.12754	no	-	2.24343	-1.09481
439	FBgn0032223	33747	CG5034	GATAd	0.643507	-0.191446	-1.02313	0.7049	-0.151873	-0.807858	no	-	2.24343	-1.09481
440	FBgn0032295	33957	CG12299	CG12299	0.822182	-0.0850321	-0.440918	0.867397	-0.0617822	-0.111072	no	-	1.00983	-1.12148
441	FBgn0032321	31938	CG4621	YL-1	1.06836	0.0287162	0.181415	1.65179	0.217954	2.05249	no	-	3.88904	11.7456
442	FBgn0032388	55202	CG6686	CG6686	3.62073	0.558796	3.08156	0.822352	-0.0849424	-0.2902	no	-	4.02913	3.16618
443	FBgn0032512	53915	CG9305	CG9305	4.11324	0.614185	3.38459	1.3183	0.120013	1.29499	no	-	9.51823	1.95909
444	FBgn0032517	57542	CG7099	CG7099	1.21598	0.0849282	0.488958	1.32237	0.121352	1.30534	no	-	0.89222	-1.16326
445	FBgn0032600	27996	CG17912	CG17912	0.804929	-0.0942425	-0.491309	0.910027	-0.0409455	0.050085	no	-	1.0057	-1.18451
446	FBgn0032651	42560	CG5545	Oli	1.7979	0.254766	1.41816	0.97527	-0.010875	0.282659	no	-	0.0206483	1
447	FBgn0032707	27076	CG10348	CG10348	0.647543	-0.188731	-1.00827	0.745881	-0.12733	-0.61804	no	-	0.00664476	switched on
448	FBgn0032707	44091	CG10348	CG10348	0.801775	-0.0959477	-0.500638	0.652984	-0.185097	-1.06483	no	-	0.00664476	switched on
449	FBgn0032730	44470	CG10431	CG10431	0.735614	-0.13335	-0.705273	0.813373	-0.0897103	-0.327076	no	-	6.16711	1.08861
450	FBgn0032763	31955	CG17568	CG17568	0.474977	-0.323327	-1.74466	0.654308	-0.184217	-1.05802	no	-	0.446275	1.20803
451	FBgn0032814	26765	CG10366	CG10366	0.854478	-0.068299	-0.349369	0.714681	-0.145888	-0.761567	no	-	2.045	-2.30882
452	FBgn0032815	36889	CG10462	CG10462	1.11229	0.0462175	0.277167	0.945348	-0.0244082	0.17799	no	-	2.38716	1.34394
453	FBgn0032817	28001	CG10631	CG10631	1.23745	0.0925276	0.530535	0.625986	-0.203436	-1.20666	no	-	0.703622	-1.78784
454	FBgn0032858	26231	CG10949	CG10949	1.22539	0.0882731	0.507259	1.77738	0.24978	2.29864	no	-	4.15071	4.24541
455	FBgn0032940	27059	CG18362	Mio	0.956998	-0.019089	-0.0801338	0.74369	-0.128608	-0.62792	no	-	0.710261	-2.09525
456	FBgn0032979	57008	CG1832	CG1832	1.20914	0.0824766	0.475545	1.22061	0.0865767	1.03638	no	-	1.81665	2.92016
457	FBgn0033010	26211	CG3136	Atf6	0.948049	-0.0231693	-0.102458	0.684794	-0.16444	-0.90506	no	-	1.10841	-4.06388
458	FBgn0033015	43186	CG2682	d4	0.572419	-0.242286	-1.30128	0.767533	-0.114903	-0.521925	no	-	5.94085	-1.07446
459	FBgn0033155	56034	CG1845	Br140	0.811203	-0.0908706	-0.472861	0.796148	-0.0990063	-0.398974	no	-	1.022	-2.53332
460	FBgn0033155	42502	CG1845	Br140	0.694831	-0.158121	-0.840795	0.849593	-0.0707891	-0.180734	no	-	1.022	-2.53332
461	FBgn0033185	27063	CG1603	CG1603	0.741245	-0.130038	-0.687151	0.750337	-0.124743	-0.598032	no	-	0.491626	2.01653
462	FBgn0033186	31920	CG1602	CG1602	0.834517	-0.078565	-0.405535	1.00516	0.00223582	0.384062	no	-	1.62215	3.45552
463	FBgn0033252	26769	CG12769	CG12769	0.80941	-0.0918315	-0.478118	0.908988	-0.0414417	0.0462477	no	-	0.0250531	switched on
464	FBgn0033310	55307	CG8643	rgr	0.804598	-0.094421	-0.492286	0.958952	-0.018203	0.225982	no	-	5.40299	1.17806
465	FBgn0033310	31926	CG8643	rgr	0.774524	-0.110965	-0.5828	0.852185	-0.0694659	-0.1705	no	-	5.40299	1.17806
466	FBgn0033358	27069	CG8216	CG8216	0.892196	-0.0495396	-0.246733	0.699156	-0.155426	-0.835342	no	-	0.392992	-8.4419
467	FBgn0033449	50974	CG1663	CG1663	0.783911	-0.105733	-0.554175	0.667025	-0.175858	-0.993368	no	-	0.567703	3.42511
468	FBgn0033449	27078	CG1663	CG1663	1.24688	0.0958257	0.54858	0.560236	-0.251629	-1.5794	no	-	0.567703	3.42511
469	FBgn0033458	33735	CG18446	CG18446	0.961795	-0.0169177	-0.0682543	1.1595	0.0642719	0.863867	yes	+	1.705	13.8958
470	FBgn0033474	50601	CG1407	CG1407	0.796205	-0.0989753	-0.517203	0.867107	-0.0619275	-0.112196	no	-	0.148554	1.91215
471	FBgn0033491	50900	CG18011	CG18011	0.833055	-0.0793264	-0.409701	1.04984	0.0211234	0.530144	no	-	0.200269	1.84351
472	FBgn0033569	27077	CG12942	CG12942	1.12182	0.0499237	0.297444	0.784561	-0.105373	-0.448216	no	-	1.37775	1.96212
473	FBgn0033581	40847	CG12391	CG12391	0.754576	-0.122297	-0.6448	0.788038	-0.103453	-0.433367	no	-	3.60424	7.65625
474	FBgn0033627	31919	CG13204	CG13204	0.811631	-0.0906414	-0.471607	1.10765	0.0444024	0.710191	yes	++	0.129846	switched on
475	FBgn0033748	35738	CG8821	vis	1.60312	0.204967	1.14571	0.788135	-0.1034	-0.432952	yes	-	0.0299648	6.19965
476	FBgn0033749	34652	CG8819	achi	1.1285	0.0525016	0.311548	1.13989	0.0568613	0.806552	yes	+	0.831313	1.43617
477	FBgn0033749	31903	CG8819,CG8821	achi,vis	2.02869	0.307215	1.70512	1.33374	0.125072	1.33412	yes	+	0.831313	1.43617
478	FBgn0033782	55182	CG3850	sug	0.837645	-0.0769401	-0.396645	0.90221	-0.0446924	0.0211053	yes	++	24.4025	-2.02843
479	FBgn0033846	32461	CG6061	mip120	0.717733	-0.144037	-0.763742	1.04409	0.0187386	0.5117	yes	++	0.968887	2.00154
480	FBgn0033889	55854	CG6701	CG6701	0.82546	-0.083304	-0.431463	0.600182	-0.221717	-1.34805	no	-	11.6948	1.28322
481	FBgn0033934	33734	CG17385	CG17385	1.61653	0.208584	1.1655	0.961442	-0.0170768	0.234693	no	-	57.7293	2.22483
482	FBgn0033998	25971	CG8092	row	0.629178	-0.201227	-1.07663	0.882763	-0.0541557	-0.0520865	no	-	2.10315	-1.81518
483	FBgn0034012	39032	CG16801	Hr51	1.01576	0.00678936	0.06145	0.664513	-0.177496	-1.00604	no	-	0.313916	4.48341
484	FBgn0034114	26313	CG4282	CG4282	0.836683	-0.077439	-0.399375	0.832486	-0.0796233	-0.24906	no	-	2.2745	1.41598
485	FBgn0034120	26773	CG15710	CG15710	1.26974	0.103714	0.591736	0.855114	-0.0679761	-0.158978	no	-	0.0201297	1
486	FBgn0034217	38240	CG18468	Lhr	0.793342	-0.100539	-0.52576	0.719446	-0.143002	-0.739247	no	-	0.768732	4.93645
487	FBgn0034240	35618	CG4903	MESR4	1.25507	0.0986694	0.564138	0.868703	-0.0611287	-0.106017	no	-	1.31334	-1.44041
488	FBgn0034379	29366	CG15073	CG15073	0.51853	-0.285226	-1.53621	0.733211	-0.134771	-0.675588	no	-	1.35514	1.61139
489	FBgn0034425	26767	CG11906	CG11906	0.858771	-0.0661227	-0.337462	0.957057	-0.0190622	0.219337	no	-	2.00145	2.93204
490	FBgn0034520	43995	CG13424	lms	1.23828	0.0928202	0.532136	0.816713	-0.0879308	-0.313313	yes	-	1e-21	switched on
491	FBgn0034534	40853	CG9954	maf-S	1.24758	0.0960685	0.549909	0.827118	-0.0824323	-0.270786	yes	-	235.91	-1.28963
492	FBgn0034570	54816	CG10543	CG10543	0.444543	-0.352086	-1.902	0.755043	-0.122028	-0.577034	no	-	1.35141	-2.08639
493	FBgn0034599	26754	CG9437	CG9437	0.789093	-0.102872	-0.538521	0.6473	-0.188894	-1.0942	no	-	4.38004	11.6511
494	FBgn0034643	26764	CG10321	CG10321	1.04863	0.0206231	0.137136	1.18432	0.0734679	0.934992	no	-	1.82986	-1.07377
495	FBgn0034667	42522	CG13493	comr	0.997453	-0.00110741	0.0182458	1.17461	0.0698935	0.907346	no	-	0.00511274	switched on
496	FBgn0034726	36605	CG11301	Mes4	0.800736	-0.0965105	-0.503717	0.972028	-0.0123213	0.271473	no	-	6.30165	1.29645
497	FBgn0034729	42505	CG10344	CG10344	1.23103	0.0902703	0.518186	0.988842	-0.00487306	0.32908	no	-	2.03269	-2.02872
498	FBgn0034729	34877	CG10344	CG10344	0.713517	-0.146596	-0.77774	0.786236	-0.104447	-0.441056	no	-	2.03269	-2.02872
499	FBgn0034821	50655	CG9876	CG9876	1.23003	0.0899141	0.516237	0.681229	-0.166707	-0.922591	yes	-	0.0158562	switched on
500	FBgn0034878	35724	CG3941	pita	1.0127	0.0054827	0.0543012	0.715248	-0.145544	-0.758907	no	-	4.312	1.68149
501	FBgn0034970	34067	CG4005	yki	0.691301	-0.160333	-0.852897	0.591086	-0.22835	-1.39935	no	-	11.2369	-1.35624
502	FBgn0034970	31965	CG4005	yki	1.31103	0.117613	0.667779	0.978704	-0.00934867	0.294464	no	-	11.2369	-1.35624
503	FBgn0035036	58229	CG4707	CG4707	0.771678	-0.112564	-0.591548	0.681318	-0.16665	-0.92215	no	-	0.950873	13.1311
504	FBgn0035137	31950	CG1233	CG1233	1.33485	0.125433	0.710564	1.08455	0.0352515	0.639415	no	-	1.61013	-1.26107
505	FBgn0035144	51517	CG17181	CG17181	0.896505	-0.0474472	-0.235285	0.961114	-0.0172251	0.233546	no	-	0.0789186	2.42368
506	FBgn0035160	29613	CG13897	CG13897	1.07009	0.0294195	0.185263	0.794275	-0.100029	-0.406886	no	-	0.780687	7.69553
507	FBgn0035213	27082	CG2199	CG2199	0.80732	-0.0929543	-0.484261	0.827422	-0.0822729	-0.269553	no	-	2.61123	-1.17417
508	FBgn0035357	33676	CG42245,CG1244	CG42245,MEP-1	2.23509	0.349295	1.93535	1.0979	0.0405611	0.680481	no	-	0.00653967	2.53982
509	FBgn0035405	35658	CG15812	pfk	0.549613	-0.259943	-1.39788	0.771182	-0.112843	-0.505992	no	-	3.11434	1.69326
510	FBgn0035405	31607	CG15812	pfk	0.815899	-0.0883638	-0.459146	1.59881	0.203796	1.94299	no	-	3.11434	1.69326
511	FBgn0035407	51002	CG14962	CG14962	0.580954	-0.235858	-1.26611	0.724424	-0.140007	-0.716087	no	-	0.989346	2.66374
512	FBgn0035407	31953	CG14962	CG14962	0.784625	-0.105338	-0.552013	0.603717	-0.219167	-1.32833	no	-	0.989346	2.66374
513	FBgn0035414	56871	CG14965	CG14965	1.19974	0.0790885	0.457009	0.782171	-0.106698	-0.458465	no	-	0.222557	6.65138
514	FBgn0035481	29364	CG12605	CG12605	1.92794	0.285093	1.58409	1.34146	0.127578	1.35349	no	-	0.102802	-2.20188
515	FBgn0035518	58284	CG15011	CG15011	0.636703	-0.196063	-1.04838	0.626988	-0.202741	-1.20129	no	-	1.35596	1.95317
516	FBgn0035518	31589	CG15011	CG15011	0.709513	-0.14904	-0.791112	0.487175	-0.312315	-2.04876	no	-	1.35596	1.95317
517	FBgn0035625	36634	CG5249	Blimp-1	1.22103	0.0867251	0.498789	1.44733	0.160567	1.60864	no	-	1.73344	4.80663
518	FBgn0035643	57443	CG13287	CG13287	1.03102	0.013269	0.0969008	0.682599	-0.165835	-0.915843	no	-	1e-21	1
519	FBgn0035690	26239	CG10274	CG10274	0.927899	-0.0324995	-0.153505	0.843494	-0.0739181	-0.204934	no	-	0.181946	1.80996
520	FBgn0035702	31943	CG10147	CG10147	0.77313	-0.111748	-0.587082	0.867091	-0.0619355	-0.112258	no	-	0.339839	-1.99711
521	FBgn0035769	40850	CG8591	CTCF	0.55851	-0.252969	-1.35972	0.751496	-0.124073	-0.592849	yes	+	5.521	1.32989
522	FBgn0035849	50686	CG7404	ERR	0.684833	-0.164415	-0.875233	0.671834	-0.172738	-0.969237	yes	++	4.57269	-1.43566
523	FBgn0035902	26233	CG6683	CG6683	0.838618	-0.076436	-0.393887	0.921121	-0.0356831	0.0907861	no	-	4.54886	-1.88972
524	FBgn0035903	51500	CG6765	CG6765	0.897694	-0.0468719	-0.232138	0.853846	-0.0686202	-0.163959	no	-	0.256819	1.78852
525	FBgn0035954	31932	CG5093	Doc3	0.95985	-0.0177966	-0.0730628	1.74796	0.242532	2.24258	no	-	0.105005	4.14227
526	FBgn0035956	44087	CG5187	Doc2	0.885674	-0.0527262	-0.264168	0.822526	-0.0848501	-0.289486	no	-	0.025769	-1.11473
527	FBgn0035993	25991	CG3891	Nf-YA	0.798876	-0.0975205	-0.509243	1.04326	0.0183912	0.509012	no	-	2.6523	-1.06659
528	FBgn0036004	32891	CG3654	Jarid2	0.654377	-0.184172	-0.983324	0.825013	-0.083539	-0.279346	no	-	2.88941	1.23729
529	FBgn0036004	40855	CG3654	Jarid2	0.826174	-0.0829283	-0.429407	0.693351	-0.159047	-0.863344	no	-	2.88941	1.23729
530	FBgn0036124	25992	CG7839	CG7839	0.727562	-0.13813	-0.731422	0.633398	-0.198323	-1.16712	no	-	5.03668	3.37908
531	FBgn0036126	33652	CG6272	CG6272	1.17263	0.0691619	0.402699	0.662393	-0.178884	-1.01677	no	-	21.4955	1.01931
532	FBgn0036134	27994	CG11799	fd68A	0.921938	-0.0352984	-0.168818	1.29342	0.111738	1.23099	no	-	0.591588	-1.55807
533	FBgn0036179	57444	CG7368	CG7368	1.02782	0.0119185	0.0895124	0.848669	-0.0712618	-0.18439	no	-	0.0763072	-4.74756
534	FBgn0036274	27987	CG4328	CG4328	1.59941	0.20396	1.1402	1.00532	0.00230485	0.384596	yes	-	0.00359883	switched on
535	FBgn0036285	50660	CG10704	toe	1.33932	0.126885	0.71851	1.3655	0.135293	1.41316	no	-	0.0275036	3.40093
536	FBgn0036294	27998	CG10654	CG10654	1.35913	0.133262	0.753401	0.969172	-0.0135993	0.261588	no	-	0.0240617	6.00625
537	FBgn0036396	26776	CG17359	CG17359	0.798465	-0.0977441	-0.510467	0.742449	-0.129333	-0.633533	no	-	1.65377	1.7533
538	FBgn0036411	53991	CG7345	Sox21a	1.61781	0.208928	1.16738	1.41182	0.149779	1.5252	no	-	11.0467	2.25557
539	FBgn0036423	33355	CG3919	CG3919	1.07951	0.033226	0.206088	0.785666	-0.104762	-0.443492	no	-	0.624093	3.00383
540	FBgn0036661	43193	CG9705	CG9705	0.618472	-0.20868	-1.11741	0.739201	-0.131237	-0.648258	no	-	25.9054	2.02666
541	FBgn0036725	28560	CG18265	CG18265	0.908422	-0.0417123	-0.203909	0.679629	-0.167728	-0.930487	no	-	0.0746817	-1.19441
542	FBgn0036900	32343	CG8765	CG8765	1.02531	0.0108561	0.0836999	0.790152	-0.102289	-0.424365	no	-	1.07804	-1.56509
543	FBgn0037031	26240	CG11456	CG11456	0.79985	-0.0969912	-0.506348	0.783585	-0.105914	-0.452398	no	-	0.680765	-1.39933
544	FBgn0037051	43205	CG10565	CG10565	1.50876	0.178621	1.00156	0.627824	-0.202162	-1.19681	no	-	7.97443	15.5869
545	FBgn0037120	31947	CG11247	CG11247	0.962401	-0.0166437	-0.0667557	0.61565	-0.210666	-1.26258	no	-	1.14526	-1.52983
546	FBgn0037183	57278	CG14451	CG14451	0.933033	-0.0301028	-0.140392	0.890191	-0.050517	-0.0239434	no	-	0.211604	2.15584
547	FBgn0037275	51031	CG14655	CG14655	0.68778	-0.162551	-0.865032	1.01765	0.00759915	0.425544	no	-	1.84524	1.63595
548	FBgn0037275	44585	CG14655	CG14655	0.811715	-0.0905966	-0.471362	0.830859	-0.0804726	-0.255629	no	-	1.84524	1.63595
549	FBgn0037317	29365	CG14667	CG14667	0.804421	-0.0945164	-0.492807	0.622149	-0.206106	-1.22731	no	-	1.80695	1.81351
550	FBgn0037359	34576	CG1245	MED27	0.71117	-0.148027	-0.78557	0.659146	-0.181018	-1.03328	no	-	6.3755	7.36487
551	FBgn0037379	29362	CG10979	CG10979	1.38387	0.141094	0.796251	0.73787	-0.13202	-0.654312	no	-	0.394062	1.00721
552	FBgn0037445	42495	CG9727	CG9727	1.44354	0.159429	0.896564	1.00909	0.00392887	0.397157	no	-	0.0281698	1.54868
553	FBgn0037446	36641	CG10267	Zif	0.88274	-0.0541673	-0.272052	1.07217	0.030263	0.600833	no	-	4.68763	4.28284
554	FBgn0037475	50672	CG33323	Fer1	0.875829	-0.0575808	-0.290728	0.720893	-0.142129	-0.732499	no	-	0.413428	-2.99821
555	FBgn0037555	31347	CG9638	Ada2b	0.718927	-0.143315	-0.759792	0.946478	-0.0238893	0.182003	no	-	11.7728	1.17784
556	FBgn0037617	43551	CG8145	CG8145	0.896857	-0.0472767	-0.234353	0.836802	-0.0773773	-0.231689	no	-	10.2061	3.27545
557	FBgn0037618	42531	CG11762	CG11762	0.681075	-0.166805	-0.888307	0.990125	-0.00430982	0.333436	yes	+	0.142985	switched on
558	FBgn0037620	43156	CG9793	ranshi	0.727847	-0.13796	-0.730493	1.55667	0.192197	1.85328	no	-	3.02911	1.26245
559	FBgn0037621	41937	CG9797	CG9797	1.61342	0.207748	1.16092	0.971866	-0.0123935	0.270915	no	-	15.2233	2.9228
560	FBgn0037621	32858	CG9797	CG9797	4.42988	0.646392	3.5608	0.82858	-0.0816656	-0.264856	no	-	15.2233	2.9228
561	FBgn0037634	27066	CG8359	CG8359	0.740392	-0.130538	-0.689888	1.67091	0.222954	2.09116	yes	+	4.09284	-1.76205
562	FBgn0037645	44046	CG11966	CG11966	1.21454	0.0844112	0.48613	0.93655	-0.0284689	0.146583	no	-	0.0189936	1
563	FBgn0037655	32507	CG11984	CG11984	1.86625	0.27097	1.50682	1.74451	0.241672	2.23593	no	-	0.916025	1.04912
564	FBgn0037659	33699	CG11033	Kdm2	1.10664	0.0440069	0.265072	1.73762	0.239956	2.22266	no	-	3.42938	3.52094
565	FBgn0037672	25980	CG12952	sage	0.801099	-0.0963138	-0.502641	0.748519	-0.125797	-0.606184	no	-	5.25018	-1.60657
566	FBgn0037698	51756	CG16779	CG16779	0.964547	-0.0156767	-0.0614651	0.757419	-0.120664	-0.566478	no	-	0.0195627	3.08862
567	FBgn0037717	41643	CG8301	CG8301	1.33091	0.12415	0.703544	0.846213	-0.0725201	-0.194122	no	-	0.323639	-1.48976
568	FBgn0037746	39033	CG8478	CG8478	1.11583	0.0475987	0.284724	1.07503	0.0314202	0.609782	no	-	0.147233	10.7426
569	FBgn0037918	32395	CG6791	CG6791	0.971146	-0.0127154	-0.0452633	1.59762	0.203473	1.94049	no	-	0.357458	-2.71089
570	FBgn0037920	26771	CG14710	CG14710	0.962705	-0.0165067	-0.0660059	0.858532	-0.0662437	-0.145579	no	-	0.892117	3.82096
571	FBgn0037921	35588	CG6808	CG6808	1.20578	0.0812698	0.468943	0.80455	-0.0944467	-0.363709	no	-	0.207918	4.3989
572	FBgn0037921	31727	CG6808	CG6808	0.601986	-0.220413	-1.18161	0.725562	-0.139325	-0.710812	no	-	0.207918	4.3989
573	FBgn0037922	57280	CG14711	CG14711	1.15473	0.0624801	0.366142	0.95962	-0.0179008	0.228319	no	-	0.348827	-5.50546
574	FBgn0037923	29369	CG6813	CG6813	1.24426	0.0949114	0.543578	0.65287	-0.185173	-1.06541	no	-	0.296418	3.00872
575	FBgn0037931	26710	CG18476	CG18476	0.637025	-0.195844	-1.04718	0.650185	-0.186963	-1.07926	no	-	1.00625	12.8899
576	FBgn0037937	55300	CG6913	Fer3	1.08102	0.0338352	0.209421	1.42672	0.15434	1.56048	no	-	0.866928	-1.55702
577	FBgn0038016	27029	CG10042	MBD-R2	7.90853	0.898096	4.93791	6.67801	0.824647	6.74483	yes	+	3.66955	1.30516
578	FBgn0038016	30481	CG10042	MBD-R2	8.24096	0.915978	5.03574	2.92794	0.466562	3.97529	yes	+	3.66955	1.30516
579	FBgn0038047	57445	CG5245	CG5245	1.31249	0.118095	0.670419	0.903785	-0.0439347	0.0269661	yes	+	0.115023	switched on
580	FBgn0038047	54036	CG5245	CG5245	1.74627	0.24211	1.34892	0.864455	-0.0632577	-0.122484	yes	+	0.115023	switched on
581	FBgn0038128	31345	CG15889	Ravus	1.08744	0.036406	0.223486	1.1927	0.0765327	0.958696	no	-	4.94081	2.63383
582	FBgn0038197	32993	CG3143	foxo	1.02922	0.0125089	0.0927425	1.32303	0.121569	1.30702	no	-	4.11293	-6.24054
583	FBgn0038197	32427	CG3143	foxo	1.70057	0.230593	1.28591	0.906163	-0.0427939	0.0357894	no	-	4.11293	-6.24054
584	FBgn0038273	51758	CG14860, CG7262	CG7262, Nup93-2	11.5233	1.06158	5.83233	2.79169	0.445868	3.81524	no	-	0.435554	9.71156
585	FBgn0038316	27064	CG6276	CG6276	0.667833	-0.175332	-0.934963	0.70197	-0.153681	-0.821845	no	-	5.13449	2.0133
586	FBgn0038390	36697	CG5083	Rbf2	0.727035	-0.138445	-0.733145	0.624107	-0.204741	-1.21676	no	-	0.269917	4.41009
587	FBgn0038391	33748	CG10278	GATAe	4.25837	0.629244	3.46698	1.66453	0.221292	2.07831	no	-	6.75526	-1.57656
588	FBgn0038391	34907	CG10278	GATAe	8.74459	0.941739	5.17669	2.02013	0.30538	2.72867	no	-	6.75526	-1.57656
589	FBgn0038391	34641	CG10278	GATAe	1.99212	0.299315	1.6619	1.27491	0.105481	1.18259	no	-	6.75526	-1.57656
590	FBgn0038402	50971	CG5952	Fer2	0.719151	-0.14318	-0.759052	1.65979	0.220054	2.06873	no	-	3.30619	-1.31176
591	FBgn0038418	31944	CG10309	pad	0.760748	-0.118759	-0.625443	1.67362	0.223656	2.09659	no	-	3.16203	-4.62602
592	FBgn0038472	27997	CG3995	CG3995	0.869178	-0.0608915	-0.308841	1.02759	0.0118203	0.458191	no	-	7.14075	1.40656
593	FBgn0038547	29367	CG17803	CG17803	0.807451	-0.092884	-0.483877	0.672475	-0.172324	-0.966035	no	-	0.109313	-1.95463
594	FBgn0038548	31956	CG17806	CG17806	1.68157	0.225716	1.25923	0.760511	-0.118895	-0.552797	no	-	1.81892	1.50089
595	FBgn0038549	43233	CG17802	CG17802	0.78906	-0.10289	-0.53862	0.901179	-0.0451888	0.0172661	no	-	1.37196	2.37683
596	FBgn0038741	27079	CG17186	CG17186	1.05073	0.0214891	0.141874	1.80427	0.256303	2.34909	no	-	4.07151	-1.00474
597	FBgn0038765	43218	CG4424	CG4424	0.509332	-0.292999	-1.57873	0.738366	-0.131728	-0.652053	no	-	0.901289	2.69796
598	FBgn0038766	42833	CG4854	CG4854	0.75509	-0.122002	-0.643182	0.679119	-0.168054	-0.933008	no	-	0.795125	2.74012
599	FBgn0038767	40881	CG4413	trem	0.999003	-0.000433185	0.0219345	1.16749	0.0672542	0.886933	no	-	1.92165	2.37853
600	FBgn0038787	51813	CG4360	CG4360	0.52902	-0.276528	-1.48862	1.93646	0.287009	2.58658	no	-	3.22134	-1.45844
601	FBgn0038805	26744	CG4217	TFAM	1.07636	0.0319591	0.199157	1.2152	0.0846481	1.02146	no	-	14.622	2.52671
602	FBgn0038851	50656	CG5737	dmrt93B	1.1367	0.0556477	0.328761	1.07906	0.0330472	0.622367	no	-	1.87769	17.6999
603	FBgn0038978	28656	CG7045	CG7045	1.46991	0.167292	0.939582	0.740694	-0.130361	-0.64148	no	-	0.604209	23.4991
604	FBgn0038979	28657	CG7046	CG7046	0.491042	-0.308881	-1.66563	0.817413	-0.0875582	-0.310431	no	-	0.02512	switched on
605	FBgn0039019	33962	CG6990	HP1c	0.889343	-0.0509307	-0.254344	0.741594	-0.129834	-0.637404	yes	+	5.88137	15.6473
606	FBgn0039039	42871	CG4677	lmd	1.64321	0.215692	1.20438	0.621096	-0.206841	-1.233	no	-	0.113696	9.21117
607	FBgn0039044	41720	CG33336	p53	0.736131	-0.133045	-0.703601	1.75654	0.244657	2.25902	no	-	2.95448	2.17118
608	FBgn0039078	57775	CG4374	CG4374	0.43988	-0.356665	-1.92706	1.02824	0.0120958	0.460322	no	-	0.464278	-2.17546
609	FBgn0039209	25983	CG13624	CG13624	2.12596	0.327555	1.8164	0.79793	-0.098035	-0.391462	no	-	5.84075	-1.5287
610	FBgn0039225	34783	CG6892	Ets96B	0.801393	-0.0961545	-0.50177	1.44544	0.160001	1.60426	no	-	0.454696	1.72175
611	FBgn0039225	31935	CG6892	Ets96B	1.10532	0.0434867	0.262226	0.917868	-0.03722	0.0788995	no	-	0.454696	1.72175
612	FBgn0039329	31946	CG10669	CG10669	1.23569	0.0919088	0.52715	0.749087	-0.125468	-0.603634	no	-	0.26683	-1.29257
613	FBgn0039411	35010	CG32474	dys	0.762996	-0.117478	-0.618432	1.12382	0.050697	0.758875	no	-	0.0375656	-1.70863
614	FBgn0039509	42559	CG3350	bigmax	1.63317	0.213032	1.18983	1.24252	0.0943017	1.09613	no	-	41.2025	3.2905
615	FBgn0039602	55292	CG1647	CG1647	0.896246	-0.0475726	-0.235971	0.721756	-0.14161	-0.72848	no	-	4.37142	-3.64611
616	FBgn0039683	31982	CG15504	dmrt99B	0.830137	-0.0808502	-0.418038	0.953939	-0.0204792	0.208378	yes	+	0.00130615	switched off
617	FBgn0039683	50687	CG15504	dmrt99B	0.765594	-0.116001	-0.610354	0.947971	-0.0232048	0.187297	yes	+	0.00130615	switched off
618	FBgn0039712	31940	CG15514	CG15514	1.48156	0.170718	0.958328	0.959243	-0.0180711	0.227002	no	-	15.184	-1.6825
619	FBgn0039808	26768	CG12071	CG12071	0.709651	-0.148955	-0.79065	0.764255	-0.116762	-0.5363	no	-	2.69502	9.68978
620	FBgn0039816	28065	CG11317	CG11317	1.1299	0.0530419	0.314504	0.60279	-0.219834	-1.33349	no	-	0.577071	3.97713
621	FBgn0039831	50910	CG12054	CG12054	0.930867	-0.0311125	-0.145916	0.70601	-0.151189	-0.802569	yes	+	9.77664	1.97228
622	FBgn0039860	26709	CG1792	CG1792	0.870782	-0.0600905	-0.304459	0.661431	-0.179515	-1.02165	no	-	2.30823	1.30853
623	FBgn0039932	44085	CG11093	CG11093	1.12983	0.0530118	0.314339	1.17728	0.0708811	0.914984	no	-	1.57823	1.48275
624	FBgn0039937	44045	CG11152	fd102C	0.805465	-0.0939531	-0.489726	1.14272	0.0579409	0.814902	no	-	0.0308473	switched on
625	FBgn0039938	26220	CG11153	Sox102F	0.548421	-0.260886	-1.40304	0.639413	-0.194219	-1.13538	no	-	0.0128537	-1.41298
626	FBgn0039946	26763	CG17172	ATbp	0.807634	-0.0927855	-0.483338	0.809711	-0.09167	-0.342233	no	-	0.76904	-1.22896
627	FBgn0040305	52986	CG3743	MTF-1	0.863607	-0.063684	-0.32412	0.908278	-0.0417811	0.043622	no	-	0.566469	-3.65573
628	FBgn0040305	33381	CG3743	MTF-1	1.14618	0.0592547	0.348495	1.00889	0.00384264	0.39649	no	-	0.566469	-3.65573
629	FBgn0040318	29382	CG13475	HGTX	0.86929	-0.0608351	-0.308532	0.753023	-0.123192	-0.586032	yes	-	0.00792595	-15.6063
630	FBgn0040366	36109	CG11398	CG11398	1.12074	0.0495053	0.295155	1.50281	0.176904	1.735	no	-	0.324135	-1.04439
631	FBgn0040465	27067	CG12767	Dip3	0.947166	-0.023574	-0.104672	0.690787	-0.160656	-0.875791	no	-	7.90612	3.67414
632	FBgn0040765	27084	CG33473	luna	0.787292	-0.103864	-0.54395	0.701554	-0.153939	-0.823839	no	-	4.48877	1.41611
633	FBgn0040918	29340	CG3576	schlank	4.57169	0.660077	3.63567	1.11842	0.0486064	0.742706	yes	-	12.5375	-1.38506
634	FBgn0040929	31962	CG12659	CG12659	1.13296	0.0542151	0.320923	0.71741	-0.144233	-0.748768	no	-	1.75668	1.64872
635	FBgn0041092	32885	CG13109	tai	0.92637	-0.0332155	-0.157422	1.0486	0.0206098	0.526172	no	-	1.50151	-1.97554
636	FBgn0041105	28551	CG12809	nerfin-2	0.556076	-0.254866	-1.3701	0.745781	-0.127389	-0.618491	no	-	0.0129706	12.5983
637	FBgn0041111	34592	CG8817	lilli	0.984382	-0.00683634	-0.013098	1.19403	0.0770146	0.962423	no	-	0.148666	-1.1425
638	FBgn0042650	41683	CG32577	disco-r	1.13703	0.0557709	0.329435	0.740122	-0.130697	-0.644076	no	-	0.007701	switched on
639	FBgn0042696	31929	CG2380	NfI	0.837035	-0.0772566	-0.398377	0.742169	-0.129497	-0.634801	yes	+	0.0408081	switched on
640	FBgn0043001	51155	CG15736	Chrac-16	0.602397	-0.220117	-1.17999	1.37833	0.139352	1.44456	no	-	3.82929	5.85412
641	FBgn0043002	31052	CG10890,CG13399	mus201,Chrac-14	0.961502	-0.0170497	-0.0689768	0.911401	-0.0402905	0.0551514	no	-	1e-21	1
642	FBgn0043364	38276	CG4427	cbt	0.719152	-0.143179	-0.759047	0.774723	-0.110854	-0.490605	no	-	6.93568	-1.77211
643	FBgn0043796	28000	CG12219	CG12219	1.18621	0.0741608	0.430049	0.938265	-0.0276744	0.152727	no	-	0.931749	2.45142
644	FBgn0045759	34718	CG18647	bin	1.11675	0.0479555	0.286675	0.757251	-0.12076	-0.567222	no	-	0.0592521	switched on
645	FBgn0045852	26728	CG31753	ham	1.08225	0.0343261	0.212107	1.07922	0.0331118	0.622866	no	-	0.193653	-13.4977
646	FBgn0045852	32470	CG31753	ham	0.735844	-0.133215	-0.70453	0.772117	-0.112317	-0.501922	no	-	0.193653	-13.4977
647	FBgn0050011	40934	CG30011	gem	0.654943	-0.183796	-0.98127	0.655076	-0.183709	-1.05409	no	-	6.01175	-2.38366
648	FBgn0050020	58110	CG30020	CG30020	1.72516	0.236829	1.32003	0.978204	-0.00957037	0.29275	no	-	0.904259	-1.02603
649	FBgn0050020	29368	CG30020	CG30020	1.13517	0.0550602	0.325546	0.83696	-0.0772954	-0.231056	no	-	0.904259	-1.02603
650	FBgn0050443	36120	CG30443	Opbp	0.510141	-0.29231	-1.57496	0.782774	-0.106364	-0.455878	no	-	7.60364	4.123
651	FBgn0051224	33969	CG31224	CG31224	1.15794	0.0636859	0.372739	1.69761	0.229838	2.14441	no	-	2.97267	-3.36369
652	FBgn0051365	57450	CG31365	CG31365	0.775128	-0.110626	-0.580947	0.898568	-0.0464489	0.00751992	no	-	1.34905	4.51758
653	FBgn0051460	26312	CG31460	CG31460	0.922727	-0.0349267	-0.166784	0.75047	-0.124667	-0.59744	no	-	16.813	6.63181
654	FBgn0051481	50664	CG31481	pb	1.36474	0.13505	0.763179	1.18443	0.0735078	0.935301	yes	-	0.0174487	switched on
655	FBgn0051481	29595	CG31481	pb	0.990491	-0.0041494	0.00160258	0.862392	-0.0642952	-0.130508	yes	-	0.0174487	switched on
656	FBgn0051612	57718	CG31612	CG31612	1.00984	0.00425359	0.0475765	1.02444	0.0104867	0.447877	no	-	0.0765859	-1.40407
657	FBgn0051632	34984	CG31632	sens-2	2.21024	0.344439	1.90878	1.44056	0.158531	1.59289	no	-	1.9676	-1.46723
658	FBgn0051642	57848	CG31642	CG31642	1.05093	0.0215751	0.142345	1.02892	0.0123821	0.462536	no	-	0.0155846	switched on
659	FBgn0051642	57726	CG31642	CG31642	0.784798	-0.105242	-0.551489	0.8934	-0.0489539	-0.0118538	no	-	0.0155846	switched on
660	FBgn0051875	57451	CG31875	CG31875	0.703293	-0.152863	-0.812032	0.694024	-0.158625	-0.860085	no	-	1.0138	1.35165
661	FBgn0051955	31967	CG31955	CG31955	0.729738	-0.136833	-0.724327	1.04815	0.0204253	0.524745	no	-	14.2839	9.91116
662	FBgn0052105	50711	CG32105	CG32105	0.600746	-0.221309	-1.18651	0.742474	-0.129319	-0.633418	yes	-	0.579403	-1.79465
663	FBgn0052105	31905	CG32105	CG32105	1.66962	0.222616	1.24227	0.652147	-0.185654	-1.06914	yes	-	0.579403	-1.79465
664	FBgn0052264	28340	CG32264	CG32264	0.731764	-0.135629	-0.717738	0.897379	-0.0470242	0.00307074	no	-	4.78385	2.86752
665	FBgn0052296	31930	CG32296	Mrtf	1.12928	0.0528034	0.313199	0.726621	-0.138692	-0.705916	no	-	1.07869	-2.60479
666	FBgn0052296	42537	CG32296	Mrtf	2.17876	0.33821	1.8747	0.890272	-0.0504775	-0.0236381	no	-	1.07869	-2.60479
667	FBgn0052532	26750	CG32532	CG32532	0.629806	-0.200793	-1.07426	0.968756	-0.0137854	0.260149	yes	-	1.50638	-1.1101
668	FBgn0052767	57720	CG32767	CG32767	2.21553	0.345477	1.91446	1.41266	0.150038	1.5272	no	-	0.662111	-1.50095
669	FBgn0052772	51768	CG32772	CG32772	1.13759	0.0559852	0.330607	1.11457	0.0471077	0.731114	no	-	1.84695	1.01111
670	FBgn0053213	29458	CG33213	CG33213	0.635749	-0.196715	-1.05195	0.592935	-0.226993	-1.38886	no	-	1.62842	12.1396
671	FBgn0053557	57453	CG33557	CG33557	1.53091	0.184951	1.0362	0.863635	-0.0636696	-0.125669	no	-	0.0500457	switched off
672	FBgn0083981	33353	CG34145	RunxA	1.78067	0.250583	1.39528	0.936504	-0.0284905	0.146416	no	-	0.0147672	1.65691
673	FBgn0085396	57455	CG34367	CG34367	0.907019	-0.0423834	-0.207581	0.969836	-0.0133018	0.26389	no	-	0.0102128	switched on
674	FBgn0085405	51439	CG34376	CG34376	0.98359	-0.00718593	-0.0150107	1.31267	0.118155	1.28061	yes	+	4.6697	-2.04699
675	FBgn0085424	55305	CG34395	nub	0.759964	-0.119207	-0.627894	0.659245	-0.180953	-1.03278	yes	-	10.4861	-3.76626
676	FBgn0085432	40848	CG34403	pan	0.675031	-0.170676	-0.909489	0.5245	-0.280254	-1.8008	yes	++	0.281831	-5.54772
677	FBgn0085450	57850	CG34421	Snoo	0.742554	-0.129272	-0.682961	1.27316	0.104883	1.17796	no	-	0.847686	-4.02584
678	FBgn0085450	31934	CG34421	Snoo	0.553122	-0.257179	-1.38276	1.18313	0.0730309	0.931612	no	-	0.847686	-4.02584
679	FBgn0085451	31754	CG34422	CG34422	0.890318	-0.0504547	-0.25174	0.729732	-0.136836	-0.691563	no	-	1.45144	1.51874
680	FBgn0086350	31328	CG8961	tef	0.731618	-0.135716	-0.718214	1.02589	0.0111008	0.452626	no	-	0.807624	1.054
681	FBgn0086655	55633	CG9397	jing	2.15613	0.333676	1.84989	0.683138	-0.165492	-0.913191	no	-	0.406297	1.37114
682	FBgn0086655	35750	CG9397	jing	1.43714	0.1575	0.886007	0.773487	-0.111547	-0.495965	no	-	0.406297	1.37114
683	FBgn0086680	50657	CG10037	vvl	1.19365	0.0768772	0.44491	0.915728	-0.0382333	0.0710619	yes	+/-	0.142265	-4.51995
684	FBgn0086680	26228	CG10037	vvl	1.04155	0.0176802	0.121035	1.0242	0.0103834	0.447078	yes	+/-	0.142265	-4.51995
685	FBgn0086697	54806	CG31258	Cenp-C	1.58847	0.200979	1.12389	0.854379	-0.0683494	-0.161865	no	-	0.528943	3.38167
686	FBgn0086697	34692	CG31258	Cenp-C	1.23238	0.090744	0.520777	0.779929	-0.107945	-0.468108	no	-	0.528943	3.38167
687	FBgn0086758	33638	CG31666	chinmo	1.13532	0.0551185	0.325865	1.00318	0.00137709	0.37742	no	-	0.283709	1.12721
688	FBgn0086908	34803	CG12196	egg	1.35774	0.132815	0.750954	1.216	0.084932	1.02366	no	-	1.71985	4.94675
689	FBgn0086908	32445	CG12196	egg	0.896588	-0.047407	-0.235066	0.802149	-0.0957452	-0.373752	no	-	1.71985	4.94675
690	FBgn0086910	51515	CG6930	l(3)neo38	0.990184	-0.00428396	0.00086642	0.946173	-0.0240294	0.180919	no	-	2.3647	5.2404
691	FBgn0250732	32399	CG33546	gfzf	0.996038	-0.00172417	0.0148713	1.32688	0.122831	1.31678	no	-	1.2697	-1.53474
692	FBgn0259162	57456	CG42267	RunxB	0.878195	-0.056409	-0.284317	0.849386	-0.0708947	-0.18155	no	-	0.0940682	3.71815
693	FBgn0259176	28322	CG42281	bun	1.11272	0.046387	0.278094	1.04065	0.0173059	0.500619	no	-	27.188	-2.56944
694	FBgn0259211	42611	CG42311	grh	0.933335	-0.0299622	-0.139623	0.827811	-0.0820689	-0.267975	no	-	0.233792	5.81522
695	FBgn0259211	28820	CG42311	grh	1.18917	0.0752447	0.435979	0.776797	-0.109693	-0.481625	no	-	0.233792	5.81522
696	FBgn0259234	40849	CG42332	Camta	0.346188	-0.460688	-2.49618	0.508415	-0.293782	-1.90542	no	-	0.028382	1.85699
697	FBgn0259785	35448	CG7752	pzg	1.10191	0.042148	0.254902	0.914459	-0.0388358	0.0664021	no	-	2.87156	-1.15254
698	FBgn0259789	42016	CG12701	vfl	0.569911	-0.244193	-1.31171	0.88173	-0.0546643	-0.0560198	no	-	0.0667177	2.60591
699	FBgn0259938	36756	CG17100	cwo	1.07028	0.0294985	0.185695	0.920047	-0.0361901	0.0868645	no	-	9.2419	-4.01063
700	FBgn0260243	31948	CG11971	E(var)3-9	0.719015	-0.143262	-0.759502	0.886479	-0.0523313	-0.0379761	no	-	2.72536	1.51913
701	FBgn0260632	32934	CG6667	dl	1.00317	0.0013739	0.0318213	0.623528	-0.205144	-1.21988	no	-	8.9193	1.04714
702	FBgn0260632	34938	CG6667	dl	1.31476	0.118847	0.674535	0.626512	-0.203071	-1.20384	no	-	8.9193	1.04714
703	FBgn0260642	27675	CG1028	Antp	0.833922	-0.0788745	-0.407229	0.64422	-0.190966	-1.11021	yes	++	0.0103509	-1.61952
704	FBgn0260741	44555	CG3281	CG3281	0.570206	-0.243968	-1.31048	1.85365	0.268029	2.43978	yes	++	3.11534	1.05984
705	FBgn0260789	32446	CG12124	mxc	0.917025	-0.0376189	-0.181514	0.924552	-0.0340685	0.103274	no	-	0.171701	2.31844
706	FBgn0260789	25970	CG12124	mxc	1.32268	0.121454	0.688797	0.795916	-0.0991328	-0.399952	no	-	0.171701	2.31844
707	FBgn0261113	34521	CG17836	Xrp1	0.640753	-0.19331	-1.03332	0.761117	-0.118549	-0.55012	no	-	104.407	1.57554
708	FBgn0261113	51054	CG17836	Xrp1	0.950117	-0.0222227	-0.0972788	0.651958	-0.18578	-1.07011	no	-	104.407	1.57554
709	FBgn0261238	39057	CG1070	Alh	0.693255	-0.159107	-0.846191	0.635778	-0.196694	-1.15452	no	-	1.0072	1.63359
710	FBgn0261239	33624	CG8676	Hr39	1.16291	0.0655451	0.382911	0.921967	-0.0352844	0.0938698	no	-	0.791021	-2.02205
711	FBgn0261239	27086	CG8676	Hr39	0.776427	-0.109899	-0.576969	0.985017	-0.00655642	0.31606	no	-	0.791021	-2.02205
712	FBgn0261283	34073	CG8522	HLH106	0.469362	-0.328492	-1.77292	1.40511	0.14771	1.5092	no	-	6.6477	1.10569
713	FBgn0261434	34736	CG9768	hkb	1.41897	0.151972	0.855764	0.942521	-0.0257088	0.16793	yes	-	0.00286918	1
714	FBgn0261565	28790	CG42679	Lmpt	1.28044	0.107358	0.611676	0.861982	-0.064502	-0.132108	no	-	3.49383	1.70744
715	FBgn0261588	35726	CG42698	pdm3	1.51221	0.179612	1.00698	0.846283	-0.0724845	-0.193847	no	-	0.195455	9.15399
716	FBgn0261613	25923	CG42702	Oaz	0.700678	-0.154481	-0.820884	1.13641	0.055534	0.796285	no	-	0.00585891	switched on
717	FBgn0261617	36682	CG15319	nej	1.77023	0.24803	1.38131	0.985234	-0.00646058	0.316802	no	-	0.853371	1.20675
718	FBgn0261617	37489	CG15319	nej	1.22799	0.0891931	0.512292	0.71876	-0.143416	-0.742454	no	-	0.853371	1.20675
719	FBgn0261617	27724	CG15319	nej	1.22492	0.0881089	0.50636	0.662445	-0.17885	-1.01651	no	-	0.853371	1.20675
720	FBgn0261648	33714	CG6464	salm	1.20222	0.0799834	0.461905	1.09812	0.0406482	0.681154	no	-	0.281542	-2.13116
721	FBgn0261703	26323	CG42739	gce	1.19241	0.0764246	0.442434	0.960163	-0.0176551	0.23022	no	-	0.492616	-2.08578
722	FBgn0261723	31904	CG42234	Dbx	0.865304	-0.0628312	-0.319453	0.70702	-0.150569	-0.797771	yes	-	0.0106701	1
723	FBgn0261930	27733	CG6172	vnd	1.70154	0.230843	1.28728	0.853771	-0.0686586	-0.164256	yes	-	0.312118	-14.2986
724	FBgn0261930	51833	CG6172	vnd	2.29142	0.360105	1.99449	0.691074	-0.160475	-0.874394	yes	-	0.312118	-14.2986
725	FBgn0261953	40911	CG7807	AP-2	0.64301	-0.191782	-1.02496	0.962364	-0.0166607	0.237911	no	-	0.00311985	-10.29
726	FBgn0261963	50681	CG6634	mid	1.38349	0.140977	0.795607	1.12333	0.050507	0.757405	no	-	0.0125085	-1.4722
727	FBgn0262139	33612	CG42865	trh	0.58697	-0.231384	-1.24163	0.732213	-0.135363	-0.680165	no	-	0.0326832	-7.20978
728	FBgn0262519	51774	CG8103	Mi-2	3.2134	0.506964	2.79797	0.858621	-0.0661983	-0.145227	no	-	1.29803	2.79096
729	FBgn0262519	33419	CG8103	Mi-2	3.70999	0.569373	3.13942	0.77183	-0.112478	-0.503169	no	-	1.29803	2.79096
730	FBgn0262582	25995	CG43122	cic	0.924008	-0.0343243	-0.163489	1.46025	0.164427	1.63849	no	-	2.23464	-2.23472
731	FBgn0262636	26711	CG2052	Lin29	1.20184	0.0798479	0.461163	1.00757	0.00327322	0.392086	no	-	0.0436873	7.70957
732	FBgn0262656	36123	CG10798	dm	1.25506	0.0986656	0.564118	1.44329	0.159353	1.59925	no	-	47.1845	-1.40774
733	FBgn0262656	51454	CG10798	dm	0.799057	-0.0974223	-0.508706	1.16328	0.065683	0.874781	no	-	47.1845	-1.40774
734	FBgn0262732	28550	CG4143	mbf1	0.653848	-0.184523	-0.985246	0.7611	-0.118558	-0.550193	no	-	29.3049	1.92098
735	FBgn0262937	50573	CG9139	Rabex-5	0.758177	-0.12023	-0.633488	0.881452	-0.0548012	-0.0570787	no	-	6.48623	2.89108
736	FBgn0262975	40854	CG43286	cnc	1.62486	0.210817	1.17771	0.860336	-0.065332	-0.138527	yes	-	6.0272	-2.97131
737	FBgn0263102	28693	CG2368	psq	1.34214	0.127799	0.723511	1.07597	0.0317989	0.612712	no	-	0.91967	1.05103
738	FBgn0263108	28912	CG43365	BtbVII	0.715629	-0.145312	-0.770718	0.881605	-0.0547258	-0.056496	no	-	1.18742	1.15431
739	FBgn0263118	34792	CG5441	tx	0.953419	-0.0207163	-0.0890372	0.715802	-0.145207	-0.756302	no	-	0.986705	8.77009
740	FBgn0263118	25973	CG5441	tx	0.793874	-0.100248	-0.524168	0.609419	-0.215084	-1.29675	no	-	0.986705	8.77009
741	FBgn0263239	31987	CG12029	dar1	1.26824	0.103202	0.588936	0.976046	-0.0105297	0.28533	no	-	0.597995	switched on
742	FBgn0263240	29350	CG1621	Coop	1.07251	0.0304021	0.190638	1.18639	0.074226	0.940855	no	-	2.90044	4.70625
743	FBgn0263490	31952	CG34100	mld	0.928783	-0.0320858	-0.151241	1.25343	0.0981011	1.12551	no	-	0.352726	1.44245
744	FBgn0263490	43145	CG34100	mld	0.806317	-0.0934943	-0.487216	1.00604	0.00261466	0.386992	no	-	0.352726	1.44245
745	FBgn0263490	63020	CG34100	mld	1.35688	0.132541	0.749457	0.721849	-0.141554	-0.728047	no	-	0.352726	1.44245
746	FBgn0263511	50684	CG4136	Vsx1	1.26068	0.100604	0.574725	0.973711	-0.0115699	0.277284	yes	-	0.441383	2.56814
747	FBgn0263512	26223	CG33980	Vsx2	1.2425	0.0942958	0.54021	0.645064	-0.190398	-1.10582	yes	-	0.111173	-2.04711
748	FBgn0263667	25994	CG5591	Lpt	0.64264	-0.192032	-1.02633	0.612204	-0.213104	-1.28144	no	-	2.10744	3.08239
749	FBgn0263772	51513	CG43689	CG43689	0.599282	-0.222369	-1.19231	0.654351	-0.184189	-1.0578	no	-	0.137486	1.60045
750	FBgn0264075	53351	CG11987	tgo	1.62351	0.210455	1.17573	1.06852	0.0287842	0.589395	no	-	5.11034	-1.31699
751	FBgn0264442	32378	CG43860	ab	0.754104	-0.122569	-0.646287	1.13608	0.0554084	0.795315	no	-	0.0426701	15.0718
752	FBgn0264490	57868	CG18389	Eip93F	1.03562	0.0151993	0.107462	0.484889	-0.314358	-2.06456	no	-	9.00847	-1.0144
753	FBgn0264562	54803	CG43934	Hr4	1.22811	0.0892379	0.512537	0.937627	-0.0279697	0.150444	no	-	0.0602382	1.34488
754	FBgn0265193	60124	CG30420	Atf-2	1.18405	0.0733682	0.425712	0.835527	-0.0780396	-0.236811	no	-	n/a	n/a

## Sheet: Sheet1
	FlyBase ID	Line	Annotation symbol	Gene Acronym	Average UC Value	Average Ecc Value	TFBS present in reporter	Y1H Result	Expression in ECs (RPKM)	EC with Pe Infection (Fold Induction)
1	FBgn0021872	36755	CG9415	Xbp1	4.79978	1.59903	no	-	133.932	-2.53021
2	FBgn0051632	34984	CG31632	sens-2	2.21024	1.44056	no	-	1.9676	-1.46723
3	FBgn0038391	33748	CG10278	GATAe	4.25837	1.66453	no	-	6.75526	-1.57656
4	FBgn0038391	34907	CG10278	GATAe	8.74459	2.02013	no	-	6.75526	-1.57656
5	FBgn0038391	34641	CG10278	GATAe	1.99212	1.27491	no	-	6.75526	-1.57656
6	FBgn0036411	53991	CG7345	Sox21a	1.61781	1.41182	no	-	11.0467	2.25557
7	FBgn0000520	31109	CG2711	dwg	0.730264	0.708114	no	-	4.23805	4.865
8	FBgn0000520	35666	CG2711	dwg	2.34722	1.88812	no	-	4.23805	4.865
9	FBgn0003870	36748	CG1856	ttk	1.64501	3.47731	yes	-	3.30036	1.0908
10	FBgn0038016	27029	CG10042	MBD-R2	7.90853	6.67801	yes	+	3.66955	1.30516
11	FBgn0038016	30481	CG10042	MBD-R2	8.24096	2.92794	yes	+	3.66955	1.30516
12	FBgn0014467	29332	CG6103	CrebB-17A	4.04	1.42711	yes	+	2.33988	2.81089
13	FBgn0020306	40914	CG9696	dom	2.19884	0.954521	no	-	1.58734	-1.68752
14	FBgn0020306	41674	CG9696	dom	9.42686	1.83754	no	-	1.58734	-1.68752
15	FBgn0026080	28563	CG6121	Tip60	2.79509	1.59097	yes	++	1.62462	4.15635
16	FBgn0026575	57791	CG32575	hang	1.93202	1.73978	no	-	1.25924	1.29821
17	FBgn0037655	32507	CG11984	CG11984	1.86625	1.74451	no	-	0.916025	1.04912
18	FBgn0028387	32484	CG5229	chm	3.66805	2.47441	no	-	0.889015	1.21231
19	FBgn0028387	27027	CG5229	chm	1.19918	1.73356	no	-	0.889015	1.21231
20	FBgn0052767	57720	CG32767	CG32767	2.21553	1.41266	no	-	0.662111	-1.50095
21	FBgn0038273	51758	CG14860, CG7262	CG7262, Nup93-2	11.5233	2.79169	no	-	0.435554	9.71156
22	FBgn0000581	28686	CG7776	E(Pc)	4.41441	2.06835	no	-	0.376619	-2.07162
23	FBgn0000097	34909	CG3166	aop	1.53434	1.5648	yes	+	1.86288	3.9946
24	FBgn0002780	38927	CG2050	mod	0.678601	1.41016	no	-	42.7995	3.45477
25	FBgn0002780	28314	CG2050	mod	0.738769	1.03867	no	-	42.7995	3.45477
26	FBgn0035954	31932	CG5093	Doc3	0.95985	1.74796	no	-	0.105005	4.14227
27	FBgn0038418	31944	CG10309	pad	0.760748	1.67362	no	-	3.16203	-4.62602
28	FBgn0032858	26231	CG10949	CG10949	1.22539	1.77738	no	-	4.15071	4.24541
29	FBgn0020912	58124	CG1447	Ptx1	1.58247	1.88337	yes	++	2.93785	-5.89959
30	FBgn0038787	51813	CG4360	CG4360	0.52902	1.93646	no	-	3.22134	-1.45844
31	FBgn0038402	50971	CG5952	Fer2	0.719151	1.65979	no	-	3.30619	-1.31176
32	FBgn0260741	44555	CG3281	CG3281	0.570206	1.85365	yes	++	3.11534	1.05984
33	FBgn0037620	43156	CG9793	ranshi	0.727847	1.55667	no	-	3.02911	1.26245
34	FBgn0039044	41720	CG33336	p53	0.736131	1.75654	no	-	2.95448	2.17118
35	FBgn0035405	35658	CG15812	pfk	0.549613	0.771182	no	-	3.11434	1.69326
36	FBgn0035405	31607	CG15812	pfk	0.815899	1.59881	no	-	3.11434	1.69326
37	FBgn0003118	35038	CG17077	pnt	0.750097	1.73254	no	-	3.1363	1.26418
38	FBgn0005612	34794	CG3090	Sox14	0.990091	1.98422	no	-	3.80056	1.37134
39	FBgn0001320	34705	CG4717	kni	1.43905	1.54736	yes	-	3.95621	1.31847
40	FBgn0004892	34648	CG3242	sob	0.64879	1.62405	no	-	3.1452	-3.1574
41	FBgn0051224	33969	CG31224	CG31224	1.15794	1.69761	no	-	2.97267	-3.36369
42	FBgn0037659	33699	CG11033	Kdm2	1.10664	1.73762	no	-	3.42938	3.52094
43	FBgn0029822	31949	CG12236	CG12236	0.605474	1.81084	yes	+	3.46297	1.12782
44	FBgn0032321	31938	CG4621	YL-1	1.06836	1.65179	no	-	3.88904	11.7456
45	FBgn0002633	29327	CG8361	HLHm7	1.48874	1.81415	no	-	3.17598	14.3403
46	FBgn0038741	27079	CG17186	CG17186	1.05073	1.80427	no	-	4.07151	-1.00474
47	FBgn0037634	27066	CG8359	CG8359	0.740392	1.67091	yes	+	4.09284	-1.76205
48	FBgn0015903	26236	CG5393	apt	0.742296	1.7477	no	-	3.62771	-3.60824
49	FBgn0262582	25995	CG43122	cic	0.924008	1.46025	no	-	2.23464	-2.23472
50	FBgn0037937	55300	CG6913	Fer3	1.08102	1.42672	no	-	0.866928	-1.55702
51	FBgn0262656	36123	CG10798	dm	1.25506	1.44329	no	-	47.1845	-1.40774
52	FBgn0262656	51454	CG10798	dm	0.799057	1.16328	no	-	47.1845	-1.40774
53	FBgn0039225	34783	CG6892	Ets96B	0.801393	1.44544	no	-	0.454696	1.72175
54	FBgn0039225	31935	CG6892	Ets96B	1.10532	0.917868	no	-	0.454696	1.72175
55	FBgn0003607	33400	CG8409	Su(var)205	1.33602	1.48525	no	-	46.938	5.08329
56	FBgn0037918	32395	CG6791	CG6791	0.971146	1.59762	no	-	0.357458	-2.71089
57	FBgn0028999	55395	CG13906	nerfin-1	1.52358	1.62453	no	-	0.130989	2.96634
58	FBgn0035625	36634	CG5249	Blimp-1	1.22103	1.44733	no	-	1.73344	4.80663
59	FBgn0040366	36109	CG11398	CG11398	1.12074	1.50281	no	-	0.324135	-1.04439
60	FBgn0000439	50792	CG2189	Dfd	1.20568	1.84205	yes	-	0.0318946	1.12803
61	FBgn0011655	31928	CG1775	Med	0.648553	2.09036	no	-	3.39947	-1.67425
62	FBgn0011655	43961	CG1775	Med	0.363805	1.28166	no	-	3.39947	-1.67425
63	FBgn0032130	36785	CG3838	CG3838	0.496119	1.90773	no	-	4.11357	-1.01288
64	FBgn0261283	34073	CG8522	HLH106	0.469362	1.40511	no	-	6.6477	1.10569
65	FBgn0024250	51789	CG9653	brk	1.67366	1.18726	yes	-	4.24612	-2.30783
66	FBgn0033934	33734	CG17385	CG17385	1.61653	0.961442	no	-	57.7293	2.22483
67	FBgn0000575	42768	CG1007	emc	1.7125	0.907615	no	-	27.3858	-5.59314
68	FBgn0000575	26738	CG1007	emc	1.34121	0.930271	no	-	27.3858	-5.59314
69	FBgn0038047	57445	CG5245	CG5245	1.31249	0.903785	yes	+	0.115023	switched on
70	FBgn0038047	54036	CG5245	CG5245	1.74627	0.864455	yes	+	0.115023	switched on
71	FBgn0039039	42871	CG4677	lmd	1.64321	0.621096	no	-	0.113696	9.21117
72	FBgn0033748	35738	CG8821	vis	1.60312	0.788135	yes	-	0.0299648	6.19965
73	FBgn0028996	58336	CG1922	onecut	0.774673	0.88691	yes	-	0.0219573	-1.14421
74	FBgn0028996	35025	CG1922	onecut	1.71991	1.37123	yes	-	0.0219573	-1.14421
75	FBgn0000606	28734	CG2328	eve	2.4832	0.856275	yes	-	0.0225996	switched on
76	FBgn0000606	34325	CG2328	eve	0.821223	1.01358	yes	-	0.0225996	switched on
77	FBgn0000606	28734	CG2328	eve	0.577102	0.769537	yes	-	0.0225996	switched on
78	FBgn0032651	42560	CG5545	Oli	1.7979	0.97527	no	-	0.0206483	1
79	FBgn0037621	41937	CG9797	CG9797	1.61342	0.971866	no	-	15.2233	2.9228
80	FBgn0037621	32858	CG9797	CG9797	4.42988	0.82858	no	-	15.2233	2.9228
81	FBgn0003053	33901	CG12212	peb	0.912272	1.37055	no	-	23.5379	3.06662
82	FBgn0003053	33943	CG12212	peb	1.77327	0.674464	no	-	23.5379	3.06662
83	FBgn0032512	53915	CG9305	CG9305	4.11324	1.3183	no	-	9.51823	1.95909
84	FBgn0039209	25983	CG13624	CG13624	2.12596	0.79793	no	-	5.84075	-1.5287
85	FBgn0264075	53351	CG11987	tgo	1.62351	1.06852	no	-	5.11034	-1.31699
86	FBgn0038197	32993	CG3143	foxo	1.02922	1.32303	no	-	4.11293	-6.24054
87	FBgn0038197	32427	CG3143	foxo	1.70057	0.906163	no	-	4.11293	-6.24054
88	FBgn0262975	40854	CG43286	cnc	1.62486	0.860336	yes	-	6.0272	-2.97131
89	FBgn0015542	33894	CG7951	sima	1.70714	1.16546	yes	+	1.71418	1.08095
90	FBgn0015542	26207	CG7951	sima	1.2315	1.14975	yes	+	1.71418	1.08095
91	FBgn0038548	31956	CG17806	CG17806	1.68157	0.760511	no	-	1.81892	1.50089
92	FBgn0262519	51774	CG8103	Mi-2	3.2134	0.858621	no	-	1.29803	2.79096
93	FBgn0262519	33419	CG8103	Mi-2	3.70999	0.77183	no	-	1.29803	2.79096
94	FBgn0052296	31930	CG32296	Mrtf	1.12928	0.726621	no	-	1.07869	-2.60479
95	FBgn0052296	42537	CG32296	Mrtf	2.17876	0.890272	no	-	1.07869	-2.60479
96	FBgn0050020	58110	CG30020	CG30020	1.72516	0.978204	no	-	0.904259	-1.02603
97	FBgn0050020	29368	CG30020	CG30020	1.13517	0.83696	no	-	0.904259	-1.02603
98	FBgn0029861	56908	CG3815	CG3815	1.96461	0.977807	yes	+++	0.709865	2.13037
99	FBgn0261617	36682	CG15319	nej	1.77023	0.985234	no	-	0.853371	1.20675
100	FBgn0261617	37489	CG15319	nej	1.22799	0.71876	no	-	0.853371	1.20675
101	FBgn0261617	27724	CG15319	nej	1.22492	0.662445	no	-	0.853371	1.20675
102	FBgn0033749	34652	CG8819	achi	1.1285	1.13989	yes	+	0.831313	1.43617
103	FBgn0033749	31903	CG8819,CG8821	achi,vis	2.02869	1.33374	yes	+	0.831313	1.43617
104	FBgn0026573	27065	CG8290	CG8290	1.90399	0.962429	no	-	0.589606	-1.12636
105	FBgn0052105	50711	CG32105	CG32105	0.600746	0.742474	yes	-	0.579403	-1.79465
106	FBgn0052105	31905	CG32105	CG32105	1.66962	0.652147	yes	-	0.579403	-1.79465
107	FBgn0004510	35749	CG6338	Ets97D	0.969384	0.802812	no	-	0.650601	3.61088
108	FBgn0004510	25795	CG6338	Ets97D	1.74586	1.03261	no	-	0.650601	3.61088
109	FBgn0029928	57560	CG3032	CG3032	2.08288	0.851226	no	-	0.470896	3.16079
110	FBgn0039509	42559	CG3350	bigmax	1.63317	1.24252	no	-	41.2025	3.2905
111	FBgn0014018	33661	CG11992	Rel	1.87136	0.888558	no	-	39.9847	9.55811
112	FBgn0000412	33655	CG9745	D1	3.65725	0.891411	no	-	24.3253	2.51958
113	FBgn0015240	27992	CG11783	Hr96	1.67957	0.65695	no	-	29.6841	-2.71244
114	FBgn0028550	26741	CG11405	Atf3	2.25256	0.795315	yes	++	33.4683	-1.03023
115	FBgn0004914	29375	CG9310	Hnf4	2.34809	1.23511	no	-	2.66192	-4.07801
116	FBgn0086655	55633	CG9397	jing	2.15613	0.683138	no	-	0.406297	1.37114
117	FBgn0086655	35750	CG9397	jing	1.43714	0.773487	no	-	0.406297	1.37114
118	FBgn0030010	29361	CG10959	CG10959	1.89102	1.05542	no	-	0.331233	1.54042
119	FBgn0261930	27733	CG6172	vnd	1.70154	0.853771	yes	-	0.312118	-14.2986
120	FBgn0261930	51833	CG6172	vnd	2.29142	0.691074	yes	-	0.312118	-14.2986
121	FBgn0035481	29364	CG12605	CG12605	1.92794	1.34146	no	-	0.102802	-2.20188
122	FBgn0001269	41675	CG17835	inv	1.70608	1.0998	yes	-	0.00673903	switched on
123	FBgn0003300	34707	CG1849	run	2.42791	1.21573	yes	-	0.0110548	-12.551
124	FBgn0004567	34634	CG2939	slp2	1.96641	0.934247	no	-	0.00867948	switched on
125	FBgn0040918	29340	CG3576	schlank	4.57169	1.11842	yes	-	12.5375	-1.38506
126	FBgn0015721	57266	CG9398	king-tubby	1.82738	0.617485	no	-	0.616323	-1.50917
127	FBgn0032388	55202	CG6686	CG6686	3.62073	0.822352	no	-	4.02913	3.16618
128	FBgn0005630	26714	CG12052	lola	3.58385	0.861178	yes	+	2.62332	-1.27259
129	FBgn0003862	33703	CG8651	trx	1.74997	0.799862	no	-	0.886118	1.5735
130	FBgn0035357	33676	CG42245,CG1244	CG42245,MEP-1	2.23509	1.0979	no	-	0.00653967	2.53982
131	FBgn0083981	33353	CG34145	RunxA	1.78067	0.936504	no	-	0.0147672	1.65691
132	FBgn0002573	55310	CG32120	sens	1.72043	1.2266	no	-	0.0211526	-9.81058
133	FBgn0004050	31615	CG7803	z	0.476734	0.974829	yes	-	2.07671	2.94712
134	FBgn0004050	35208	CG7803	z	1.14939	1.33076	yes	-	2.07671	2.94712
135	FBgn0002609	55302	CG8346	HLHm3	0.488577	0.72687	no	-	60.2655	1.81581
136	FBgn0001150	34631	CG7952	gt	0.474488	1.21478	yes	++	0.60576	-1.48126
137	FBgn0001150	26742	CG7952	gt	1.00271	0.830298	yes	++	0.60576	-1.48126
138	FBgn0038979	28657	CG7046	CG7046	0.491042	0.817413	no	-	0.02512	switched on
139	FBgn0000568	35780	CG8127	Eip75B	0.481703	0.644793	no	-	2.86127	-1.36703
140	FBgn0003044	33946	CG5109	Pcl	0.475855	1.01979	no	-	2.83413	1.27675
141	FBgn0003044	33945	CG5109	Pcl	0.603327	0.835663	no	-	2.83413	1.27675
142	FBgn0039078	57775	CG4374	CG4374	0.43988	1.02824	no	-	0.464278	-2.17546
143	FBgn0000376	35387	CG2714	crm	0.959782	0.850763	no	-	0.438882	-1.15762
144	FBgn0000376	31338	CG2714	crm	0.499311	1.06696	no	-	0.438882	-1.15762
145	FBgn0032763	31955	CG17568	CG17568	0.474977	0.654308	no	-	0.446275	1.20803
146	FBgn0034570	54816	CG10543	CG10543	0.444543	0.755043	no	-	1.35141	-2.08639
147	FBgn0020379	29355	CG6312	Rfx	0.426176	0.807233	no	-	0.0185906	2.20661
148	FBgn0011648	43183	CG12399	Mad	0.406593	0.64273	yes	-	11.1062	-1.45792
149	FBgn0023518	29563	CG3848	trr	1.36354	0.491109	no	-	0.513298	-1.41103
150	FBgn0023518	36916	CG3848	trr	2.38884	0.620571	no	-	0.513298	-1.41103
151	FBgn0003345	55404	CG8544	sd	0.568179	0.376871	yes	+/-	2.49849	1.66287
152	FBgn0003345	29352	CG8544	sd	0.719934	0.474498	yes	+/-	2.49849	1.66287
153	FBgn0001291	31595	CG2275	Jra	0.757553	0.572116	no	-	26.8739	4.29659
154	FBgn0027950	44105	CG8208	MBD-like	1.06074	0.592573	no	-	9.22689	4.42223
155	FBgn0027950	38239	CG8208	MBD-like	0.934889	0.66682	no	-	9.22689	4.42223
156	FBgn0035518	58284	CG15011	CG15011	0.636703	0.626988	no	-	1.35596	1.95317
157	FBgn0035518	31589	CG15011	CG15011	0.709513	0.487175	no	-	1.35596	1.95317
158	FBgn0053213	29458	CG33213	CG33213	0.635749	0.592935	no	-	1.62842	12.1396
159	FBgn0020887	33402	CG8013	Su(z)12	0.860919	0.554951	no	-	0.940526	-1.19799
160	FBgn0000546	50712	CG1765	EcR	1.03372	0.739905	yes	-	0.74545	-2.13194
161	FBgn0000546	58286	CG1765	EcR	0.925152	0.576349	yes	-	0.74545	-2.13194
162	FBgn0033449	50974	CG1663	CG1663	0.783911	0.667025	no	-	0.567703	3.42511
163	FBgn0033449	27078	CG1663	CG1663	1.24688	0.560236	no	-	0.567703	3.42511
164	FBgn0013263	40940	CG33261,CG42507	Trl,CG42507	0.678661	0.385278	yes	+	0.434342	-4.65205
165	FBgn0015396	44117	CG4029	jumu	1.0975	0.57494	yes	+	2.57855	3.94361
166	FBgn0085432	40848	CG34403	pan	0.675031	0.5245	yes	++	0.281831	-5.54772
167	FBgn0002734	26203	CG8328	HLHmdelta	1.31706	0.586142	yes	+	0.276801	2.08214
168	FBgn0020617	55308	CG10052	Rx	0.835735	0.51617	yes	-	0.00877139	switched on
169	FBgn0020617	28674	CG10052	Rx	1.05091	0.646862	yes	-	0.00877139	switched on
170	FBgn0003944	31913	CG10388	Ubx	0.839862	0.597448	yes	-	0.0109733	-30.1658
171	FBgn0003944	34993	CG10388	Ubx	1.07367	1.03473	yes	-	0.0109733	-30.1658
172	FBgn0002922	50607	CG10250	nau	1.12754	1.10018	no	-	0.00240403	switched on
173	FBgn0002922	31899	CG10250	nau	1.03755	0.583093	no	-	0.00240403	switched on
174	FBgn0003683	42921	CG4216	term	0.887078	0.568129	no	-	0.00235788	switched on
175	FBgn0000061	26747	CG3935	al	0.823092	0.524693	yes	-	1e-21	-1.46913
176	FBgn0003448	34906	CG3956	sna	0.587778	0.434548	yes	-	1.5085	130.549
177	FBgn0264490	57868	CG18389	Eip93F	1.03562	0.484889	no	-	9.00847	-1.0144
178	FBgn0034970	34067	CG4005	yki	0.691301	0.591086	no	-	11.2369	-1.35624
179	FBgn0034970	31965	CG4005	yki	1.31103	0.978704	no	-	11.2369	-1.35624
180	FBgn0020496	32889	CG7583	CtBP	0.729449	0.486611	no	-	18.305	2.55623
181	FBgn0020496	31334	CG7583	CtBP	0.581388	0.786758	no	-	18.305	2.55623
182	FBgn0001297	33379	CG33956	kay	0.446416	0.320198	yes	++	40.1063	1.43189
183	FBgn0259234	40849	CG42332	Camta	0.346188	0.508415	no	-	0.028382	1.85699
184	FBgn0029504	34928	CG12690	CHES-1-like	0.670754	0.989625	no	-	1.84493	-2.08762
185	FBgn0029504	26760	CG12690	CHES-1-like	0.584039	1.05468	no	-	1.84493	-2.08762
186	FBgn0000567	29353	CG32180	Eip74EF	1.00969	0.860138	yes	-	2.00434	-1.10519
187	FBgn0005638	53309	CG4354	slbo	0.614131	0.864679	yes	-	1.88642	3.61624
188	FBgn0052772	51768	CG32772	CG32772	1.13759	1.11457	no	-	1.84695	1.01111
189	FBgn0037275	51031	CG14655	CG14655	0.68778	1.01765	no	-	1.84524	1.63595
190	FBgn0037275	44585	CG14655	CG14655	0.811715	0.830859	no	-	1.84524	1.63595
191	FBgn0034729	42505	CG10344	CG10344	1.23103	0.988842	no	-	2.03269	-2.02872
192	FBgn0034729	34877	CG10344	CG10344	0.713517	0.786236	no	-	2.03269	-2.02872
193	FBgn0038767	40881	CG4413	trem	0.999003	1.16749	no	-	1.92165	2.37853
194	FBgn0034534	40853	CG9954	maf-S	1.24758	0.827118	yes	-	235.91	-1.28963
195	FBgn0261113	34521	CG17836	Xrp1	0.640753	0.761117	no	-	104.407	1.57554
196	FBgn0261113	51054	CG17836	Xrp1	0.950117	0.651958	no	-	104.407	1.57554
197	FBgn0003567	34006	CG8573	su(Hw)	0.829929	0.607272	yes	-	2.16135	1.43427
198	FBgn0003567	33906	CG8573	su(Hw)	1.32781	0.977923	yes	-	2.16135	1.43427
199	FBgn0022935	33371	CG10269	D19A	0.974058	0.934511	no	-	2.08566	-1.33961
200	FBgn0030082	32401	CG7041	HP1b	0.946341	1.33221	no	-	1.98021	1.5674
201	FBgn0028895	28898	CG17328	CG17328	0.813299	1.32109	no	-	2.03214	7.71236
202	FBgn0032814	26765	CG10366	CG10366	0.854478	0.714681	no	-	2.045	-2.30882
203	FBgn0025185	26230	CG1605	az2	0.771723	0.838609	no	-	2.01012	2.11161
204	FBgn0010228	26219	CG17921	HmgZ	0.514383	0.932871	no	-	113.393	2.52398
205	FBgn0263667	25994	CG5591	Lpt	0.64264	0.612204	no	-	2.10744	3.08239
206	FBgn0033998	25971	CG8092	row	0.629178	0.882763	no	-	2.10315	-1.81518
207	FBgn0002733	50674	CG14548	HLHmbeta	0.843491	0.787724	no	-	365.826	9.03176
208	FBgn0032202	50658	CG18619	CG18619	1.06169	1.22669	no	-	34.5451	-2.194
209	FBgn0005660	39069	CG2914	Ets21C	0.888046	0.67172	yes	-	26.1627	5.64801
210	FBgn0003964	36729	CG4380	usp	0.619604	0.679183	yes	-	3.10726	-2.87316
211	FBgn0003964	27258	CG4380	usp	0.676697	0.742414	yes	-	3.10726	-2.87316
212	FBgn0024288	35656	CG15552	Sox100B	0.755905	0.763912	no	-	39.0661	7.13668
213	FBgn0003460	35028	CG11121	so	1.02704	1.1875	yes	-	0.085485	2.3872
214	FBgn0003396	34689	CG7734	shn	1.49466	0.768017	no	-	0.611484	-3.28072
215	FBgn0001235	34637	CG17117	hth	0.884826	0.949214	yes	-	0.493099	-4.81824
216	FBgn0022238	31632	CG5738	lolal	0.691168	0.753659	no	-	8.70185	1.96962
217	FBgn0004362	31344	CG17950	HmgD	1.07121	0.969049	no	-	31.1285	8.07098
218	FBgn0262732	28550	CG4143	mbf1	0.653848	0.7611	no	-	29.3049	1.92098
219	FBgn0259176	28322	CG42281	bun	1.11272	1.04065	no	-	27.188	-2.56944
220	FBgn0036134	27994	CG11799	fd68A	0.921938	1.29342	no	-	0.591588	-1.55807
221	FBgn0000625	26226	CG10488	eyg	0.76276	0.751757	yes	+	0.613391	4.56103
222	FBgn0002723	26205	CG1705	Met	1.47183	0.948626	no	-	3.42334	1.34004
223	FBgn0051612	57718	CG31612	CG31612	1.00984	1.02444	no	-	0.0765859	-1.40407
224	FBgn0053557	57453	CG33557	CG33557	1.53091	0.863635	no	-	0.0500457	switched off
225	FBgn0000448	51442	CG33183	Hr46	0.728511	0.682691	no	-	0.106276	1.66761
226	FBgn0259789	42016	CG12701	vfl	0.569911	0.88173	no	-	0.0667177	2.60591
227	FBgn0008636	31906	CG33152	hbn	0.898321	0.607713	yes	-	0.0571918	-3.47794
228	FBgn0003411	29330	CG1641	sisA	1.30134	1.06145	no	-	0.0784823	switched on
229	FBgn0003411	55181	CG1641	sisA	0.850252	0.683302	no	-	0.0784823	switched on
230	FBgn0011277	25976	CG3052	HLH4C	1.03868	0.730007	no	-	0.10576	2.12466
231	FBgn0002561	51443	CG3839	l(1)sc	0.928701	0.813926	no	-	0.0573408	3.18033
232	FBgn0000015	51167	CG11648	Abd-B	1.0183	0.894158	yes	++	0.0819537	2.46404
233	FBgn0000137	44552	CG3258	ase	1.01792	0.864182	yes	+	0.0777545	switched on
234	FBgn0000137	31895	CG3258	ase	0.846408	0.804518	yes	+	0.0777545	switched on
235	FBgn0000179	44095	CG3578	bi	0.772956	0.764831	no	-	0.080803	-3.31279
236	FBgn0004595	42538	CG17228	pros	0.667973	0.874424	no	-	0.0709969	-1.40078
237	FBgn0027788	41650	CG11194	Hey	0.776033	0.823758	no	-	0.0726986	switched on
238	FBgn0027788	31898	CG11194	Hey	1.2525	0.789349	no	-	0.0726986	switched on
239	FBgn0029939	40852	CG9650	CG9650	0.787954	0.868142	no	-	0.114657	1.82371
240	FBgn0045759	34718	CG18647	bin	1.11675	0.757251	no	-	0.0592521	switched on
241	FBgn0004053	34635	CG1046	zen	1.40132	0.820686	yes	+/-	0.115574	1
242	FBgn0001138	34014	CG9656	grn	1.19558	1.02232	no	-	0.0600743	20.5111
243	FBgn0028789	31931	CG5133	Doc1	0.67028	0.822666	no	-	0.0487728	8.24922
244	FBgn0032209	28977	CG18144	Hand	0.94293	0.970156	no	-	0.113703	-100.326
245	FBgn0003129	26757	CG9610	Poxm	1.06406	0.72509	no	-	0.105298	-4.15028
246	FBgn0011276	26324	CG2655	HLH3B	0.876402	0.857558	yes	+	0.0808387	switched on
247	FBgn0011276	33758	CG2655	HLH3B	0.901026	1.01904	yes	+	0.0808387	switched on
248	FBgn0003130	26238	CG8246	Poxn	0.972156	0.872444	no	-	0.0914837	-1.98839
249	FBgn0263512	26223	CG33980	Vsx2	1.2425	0.645064	yes	-	0.111173	-2.04711
250	FBgn0005613	57264	CG8404	Sox15	0.998378	0.812265	no	-	0.0401183	switched on
251	FBgn0004859	28984	CG2125	ci	0.961142	0.830532	no	-	0.0399265	4.63772
252	FBgn0004898	26761	CG11922	fd96Cb	1.06454	0.636191	yes	+	0.026381	1
253	FBgn0024251	26215	CG1414,CG1410	bbx,waw	1.30956	0.680505	no	-	0.0387388	-1.46119
254	FBgn0003254	50682	CG7230	rib	0.855752	0.96218	yes	++	0.0433129	-1.11423
255	FBgn0035956	44087	CG5187	Doc2	0.885674	0.822526	no	-	0.025769	-1.11473
256	FBgn0030065	42952	CG12075	CG12075	0.932551	0.874903	no	-	0.0400473	1.67724
257	FBgn0014179	42889	CG12245	gcm	1.18788	0.954286	yes	++	0.0290341	switched on
258	FBgn0014179	50688	CG12245	gcm	0.791436	0.704272	yes	++	0.0290341	switched on
259	FBgn0037445	42495	CG9727	CG9727	1.44354	1.00909	no	-	0.0281698	1.54868
260	FBgn0039411	35010	CG32474	dys	0.762996	1.12382	no	-	0.0375656	-1.70863
261	FBgn0001180	34704	CG9786	hb	1.00602	1.05994	yes	-	0.0256474	1.27873
262	FBgn0001325	34632	CG3340	Kr	0.788263	1.12957	yes	-	0.0257888	1.48022
263	FBgn0001168	34326	CG6494	h	1.22678	0.67763	no	-	64.8226	-1.40126
264	FBgn0262636	26711	CG2052	Lin29	1.20184	1.00757	no	-	0.0436873	7.70957
265	FBgn0024249	26317	CG7760	cato	1.32519	0.799185	no	-	0.0451607	1
266	FBgn0000529	43994	CG10604	bsh	0.833355	1.02382	yes	-	0.0254281	switched on
267	FBgn0000529	29336	CG10604	bsh	0.8917	0.722482	yes	-	0.0254281	switched on
268	FBgn0033252	26769	CG12769	CG12769	0.80941	0.908988	no	-	0.0250531	switched on
269	FBgn0037698	51756	CG16779	CG16779	0.964547	0.757419	no	-	0.0195627	3.08862
270	FBgn0004110	50663	CG7895	tin	0.785128	1.01607	yes	-	0.0221397	switched on
271	FBgn0004110	28539	CG7895	tin	1.04481	0.76314	yes	-	0.0221397	switched on
272	FBgn0005771	50659	CG4491	noc	0.525779	0.806303	no	-	19.2448	-2.3608
273	FBgn0013751	44097	CG1072	Awh	1.25425	1.01002	yes	-	0.0219754	-7.79232
274	FBgn0036661	43193	CG9705	CG9705	0.618472	0.739201	no	-	25.9054	2.02666
275	FBgn0003028	42627	CG6824	ovo	1.01547	0.818643	yes	-	0.0232341	-1.59597
276	FBgn0023094	42563	CG8727	cyc	0.772986	0.846961	no	-	17.2731	3.57102
277	FBgn0030003	42512	CG2116	CG2116	0.699465	1.03158	no	-	14.9222	3.25405
278	FBgn0005677	35022	CG4952	dac	1.06302	1.09403	no	-	0.02571	-3.81689
279	FBgn0003002	34706	CG1133	opa	1.1379	0.981653	yes	-	0.00507824	switched on
280	FBgn0036126	33652	CG6272	CG6272	1.17263	0.662393	no	-	21.4955	1.01931
281	FBgn0039712	31940	CG15514	CG15514	1.48156	0.959243	no	-	15.184	-1.6825
282	FBgn0001994	31896	CG7664	crp	0.913819	0.655738	no	-	24.3249	-1.13555
283	FBgn0036294	27998	CG10654	CG10654	1.35913	0.969172	no	-	0.0240617	6.00625
284	FBgn0003499	27701	CG7847	sr	0.888665	0.803467	no	-	0.0221033	-1.40252
285	FBgn0051460	26312	CG31460	CG31460	0.922727	0.75047	no	-	16.813	6.63181
286	FBgn0003480	43158	CG3325	spn-B	0.881992	0.66135	no	-	15.2629	-2.11217
287	FBgn0024321	31908	CG8524	NK7.1	0.556313	0.958428	yes	+	10.8761	11.0847
288	FBgn0031495	27028	CG17257	GABPI	1.06488	0.640995	no	-	8.10988	5.80547
289	FBgn0038805	26744	CG4217	TFAM	1.07636	1.2152	no	-	14.622	2.52671
290	FBgn0033889	55854	CG6701	CG6701	0.82546	0.600182	no	-	11.6948	1.28322
291	FBgn0030878	55236	CG6769	CG6769	0.633341	0.928553	no	-	8.74511	22.8289
292	FBgn0002735	51762	CG8333	HLHmgamma	1.01443	0.771482	no	-	10.397	52.1967
293	FBgn0039831	50910	CG12054	CG12054	0.930867	0.70601	yes	+	9.77664	1.97228
294	FBgn0030432	50527	CG4404	CG4404	0.714423	0.766014	no	-	13.6155	-1.42841
295	FBgn0030432	31923	CG4404	CG4404	0.644602	0.829308	no	-	13.6155	-1.42841
296	FBgn0001978	44051	CG3647	stc	0.659446	0.758002	no	-	7.67537	-1.49051
297	FBgn0037617	43551	CG8145	CG8145	0.896857	0.836802	no	-	10.2061	3.27545
298	FBgn0037051	43205	CG10565	CG10565	1.50876	0.627824	no	-	7.97443	15.5869
299	FBgn0004396	42562	CG7450	CrebA	0.509691	1.06456	no	-	10.5515	-1.44422
300	FBgn0024244	42548	CG10016	drm	0.793478	0.698061	no	-	8.09863	-1.38025
301	FBgn0004858	41960	CG4220	elB	0.904515	1.03722	no	-	11.8666	-2.35991
302	FBgn0016076	40862	CG14029	vri	0.941903	0.615677	no	-	11.3054	-3.55492
303	FBgn0043364	38276	CG4427	cbt	0.719152	0.774723	no	-	6.93568	-1.77211
304	FBgn0259938	36756	CG17100	cwo	1.07028	0.920047	no	-	9.2419	-4.01063
305	FBgn0050443	36120	CG30443	Opbp	0.510141	0.782774	no	-	7.60364	4.123
306	FBgn0011236	34739	CG5575	ken	0.783793	0.884956	no	-	8.14498	2.58493
307	FBgn0016917	33637	CG4257	Stat92E	0.963278	0.631873	yes	-	7.22901	-1.80353
308	FBgn0004401	32944	CG6143	Pep	1.16668	1.21505	no	-	7.06152	1.63968
309	FBgn0051955	31967	CG31955	CG31955	0.729738	1.04815	no	-	14.2839	9.91116
310	FBgn0037555	31347	CG9638	Ada2b	0.718927	0.946478	no	-	11.7728	1.17784
311	FBgn0015602	29734	CG10159	BEAF-32	1.13718	0.932756	yes	-	9.79471	1.13074
312	FBgn0038472	27997	CG3995	CG3995	0.869178	1.02759	no	-	7.14075	1.40656
313	FBgn0040465	27067	CG12767	Dip3	0.947166	0.690787	no	-	7.90612	3.67414
314	FBgn0052264	28340	CG32264	CG32264	0.731764	0.897379	no	-	4.78385	2.86752
315	FBgn0040765	27084	CG33473	luna	0.787292	0.701554	no	-	4.48877	1.41611
316	FBgn0035902	26233	CG6683	CG6683	0.838618	0.921121	no	-	4.54886	-1.88972
317	FBgn0039602	55292	CG1647	CG1647	0.896246	0.721756	no	-	4.37142	-3.64611
318	FBgn0085405	51439	CG34376	CG34376	0.98359	1.31267	yes	+	4.6697	-2.04699
319	FBgn0035849	50686	CG7404	ERR	0.684833	0.671834	yes	++	4.57269	-1.43566
320	FBgn0026582	42542	CG9418	CG9418	0.9247	0.663865	no	-	5.61782	17.574
321	FBgn0031391	42514	CG11723	CG11723	1.32366	0.608562	no	-	5.50379	-1.17857
322	FBgn0001133	41940	CG33133	grau	0.786692	0.818185	no	-	5.84464	4.1361
323	FBgn0000543	41676	CG5714	ecd	1.17343	0.869949	no	-	4.61913	3.34984
324	FBgn0033581	40847	CG12391	CG12391	0.754576	0.788038	no	-	3.60424	7.65625
325	FBgn0037446	36641	CG10267	Zif	0.88274	1.07217	no	-	4.68763	4.28284
326	FBgn0011766	36126	CG6376	E2f	0.848823	0.855673	no	-	4.47882	-1.66636
327	FBgn0034878	35724	CG3941	pita	1.0127	0.715248	no	-	4.312	1.68149
328	FBgn0039019	33962	CG6990	HP1c	0.889343	0.741594	yes	+	5.88137	15.6473
329	FBgn0011763	33372	CG4654	Dp	1.06853	0.854996	no	-	5.92599	-1.11742
330	FBgn0038128	31345	CG15889	Ravus	1.08744	1.1927	no	-	4.94081	2.63383
331	FBgn0013469	28731	CG12296	klu	0.999798	0.61809	no	-	4.99939	-1.46643
332	FBgn0026533	28696	CG5935	Dek	0.82241	0.952049	yes	+	4.47729	-1.16526
333	FBgn0038316	27064	CG6276	CG6276	0.667833	0.70197	no	-	5.13449	2.0133
334	FBgn0034599	26754	CG9437	CG9437	0.789093	0.6473	no	-	4.38004	11.6511
335	FBgn0020307	26225	CG5799	dve	0.776187	0.654537	yes	-	5.41762	-2.09995
336	FBgn0036124	25992	CG7839	CG7839	0.727562	0.633398	no	-	5.03668	3.37908
337	FBgn0037672	25980	CG12952	sage	0.801099	0.748519	no	-	5.25018	-1.60657
338	FBgn0043001	51155	CG15736	Chrac-16	0.602397	1.37833	no	-	3.82929	5.85412
339	FBgn0015799	36744	CG7413	Rbf	0.765981	0.836031	no	-	3.70602	2.36193
340	FBgn0263240	29350	CG1621	Coop	1.07251	1.18639	no	-	2.90044	4.70625
341	FBgn0260243	31948	CG11971	E(var)3-9	0.719015	0.886479	no	-	2.72536	1.51913
342	FBgn0264562	54803	CG43934	Hr4	1.22811	0.937627	no	-	0.0602382	1.34488
343	FBgn0086910	51515	CG6930	l(3)neo38	0.990184	0.946173	no	-	2.3647	5.2404
344	FBgn0263772	51513	CG43689	CG43689	0.599282	0.654351	no	-	0.137486	1.60045
345	FBgn0001222	41581	CG5748	Hsf	0.749795	0.661188	no	-	4.15061	1.41936
346	FBgn0261588	35726	CG42698	pdm3	1.51221	0.846283	no	-	0.195455	9.15399
347	FBgn0259785	35448	CG7752	pzg	1.10191	0.914459	no	-	2.87156	-1.15254
348	FBgn0000611	34897	CG8933	exd	0.582045	0.91275	yes	-	2.74243	-2.52159
349	FBgn0003715	34651	CG16778	CG16778	1.20164	0.95168	no	-	0.0799223	-3.3442
350	FBgn0262139	33612	CG42865	trh	0.58697	0.732213	no	-	0.0326832	-7.20978
351	FBgn0008654	33403	CG3905	Su(z)2	0.985875	0.746962	no	-	0.654408	-3.19032
352	FBgn0036004	32891	CG3654	Jarid2	0.654377	0.825013	no	-	2.88941	1.23729
353	FBgn0036004	40855	CG3654	Jarid2	0.826174	0.693351	no	-	2.88941	1.23729
354	FBgn0264442	32378	CG43860	ab	0.754104	1.13608	no	-	0.0426701	15.0718
355	FBgn0263108	28912	CG43365	BtbVII	0.715629	0.881605	no	-	1.18742	1.15431
356	FBgn0261565	28790	CG42679	Lmpt	1.28044	0.861982	no	-	3.49383	1.70744
357	FBgn0005659	28700	CG5583	Ets98B	0.812277	0.926106	yes	+	0.276496	1.03331
358	FBgn0005659	36811	CG5583	Ets98B	1.03533	0.937408	yes	+	0.276496	1.03331
359	FBgn0261703	26323	CG42739	gce	1.19241	0.960163	no	-	0.492616	-2.08578
360	FBgn0040929	31962	CG12659	CG12659	1.13296	0.71741	no	-	1.75668	1.64872
361	FBgn0037317	29365	CG14667	CG14667	0.804421	0.622149	no	-	1.80695	1.81351
362	FBgn0004837	28900	CG3497	Su(H)	1.20976	0.860121	yes	++	1.67254	-1.04226
363	FBgn0032979	57008	CG1832	CG1832	1.20914	1.22061	no	-	1.81665	2.92016
364	FBgn0025360	55306	CG18455	Optix	0.882795	1.15376	yes	-	1.61273	4.97164
365	FBgn0030680	53889	CG8944	CG8944	0.562092	1.1164	no	-	1.47192	-1.22032
366	FBgn0010768	51509	CG5557	sqz	1.04832	1.16029	no	-	1.50964	2.55119
367	FBgn0022699	51166	CG10270	D19B	1.49567	0.842492	yes	+	1.78545	-1.16205
368	FBgn0004394	50665	CG12287	pdm2	0.843921	0.660298	no	-	1.37257	-2.139
369	FBgn0039932	44085	CG11093	CG11093	1.12983	1.17728	no	-	1.57823	1.48275
370	FBgn0038549	43233	CG17802	CG17802	0.78906	0.901179	no	-	1.37196	2.37683
371	FBgn0031759	36652	CG9088	lid	1.1339	1.06925	no	-	1.75576	1.08644
372	FBgn0005624	35297	CG3886	Psc	0.982485	1.16277	no	-	1.70957	8.34491
373	FBgn0005624	38261	CG3886	Psc	1.53335	0.844084	no	-	1.70957	8.34491
374	FBgn0086908	34803	CG12196	egg	1.35774	1.216	no	-	1.71985	4.94675
375	FBgn0086908	32445	CG12196	egg	0.896588	0.802149	no	-	1.71985	4.94675
376	FBgn0027951	34624	CG2244	MTA1-like	1.05333	0.908832	no	-	1.78197	-1.83994
377	FBgn0027951	34905	CG2244	MTA1-like	0.875374	0.644449	no	-	1.78197	-1.83994
378	FBgn0030787	34030	CG9609	CG9609	1.50445	0.777391	no	-	1.80384	-2.68991
379	FBgn0033458	33735	CG18446	CG18446	0.961795	1.1595	yes	+	1.705	13.8958
380	FBgn0041092	32885	CG13109	tai	0.92637	1.0486	no	-	1.50151	-1.97554
381	FBgn0015239	31990	CG7199	Hr78	0.581215	0.600148	no	-	1.41509	-1.13309
382	FBgn0035137	31950	CG1233	CG1233	1.33485	1.08455	no	-	1.61013	-1.26107
383	FBgn0033186	31920	CG1602	CG1602	0.834517	1.00516	no	-	1.62215	3.45552
384	FBgn0085451	31754	CG34422	CG34422	0.890318	0.729732	no	-	1.45144	1.51874
385	FBgn0030314	27999	CG11696	CG11696	0.89408	0.988225	no	-	1.54274	7.85735
386	FBgn0036396	26776	CG17359	CG17359	0.798465	0.742449	no	-	1.65377	1.7533
387	FBgn0034643	26764	CG10321	CG10321	1.04863	1.18432	no	-	1.82986	-1.07377
388	FBgn0052532	26750	CG32532	CG32532	0.629806	0.968756	yes	-	1.50638	-1.1101
389	FBgn0030240	26241	CG2202	CG2202	0.816961	1.02474	no	-	1.3895	-1.65182
390	FBgn0015524	57582	CG10036	otp	0.626126	0.685831	yes	-	1.12293	3.10661
391	FBgn0051875	57451	CG31875	CG31875	0.703293	0.694024	no	-	1.0138	1.35165
392	FBgn0051365	57450	CG31365	CG31365	0.775128	0.898568	no	-	1.34905	4.51758
393	FBgn0030008	57423	CG2129	CG2129	0.516334	0.679181	no	-	1.06885	-1.10201
394	FBgn0032600	27996	CG17912	CG17912	0.804929	0.910027	no	-	1.0057	-1.18451
395	FBgn0035036	58229	CG4707	CG4707	0.771678	0.681318	no	-	0.950873	13.1311
396	FBgn0033155	56034	CG1845	Br140	0.811203	0.796148	no	-	1.022	-2.53332
397	FBgn0033155	42502	CG1845	Br140	0.694831	0.849593	no	-	1.022	-2.53332
398	FBgn0000504	55646	CG11094	dsx	1.04743	0.684769	no	-	0.924932	-3.09065
399	FBgn0000504	26716	CG11094	dsx	0.812701	1.2704	no	-	0.924932	-3.09065
400	FBgn0016754	51488	CG13598	sba	0.697333	0.874047	no	-	1.00355	1.05921
401	FBgn0035407	51002	CG14962	CG14962	0.580954	0.724424	no	-	0.989346	2.66374
402	FBgn0035407	31953	CG14962	CG14962	0.784625	0.603717	no	-	0.989346	2.66374
403	FBgn0027339	42662	CG11352	jim	0.693569	0.772745	no	-	0.985657	-1.80331
404	FBgn0261238	39057	CG1070	Alh	0.693255	0.635778	no	-	1.0072	1.63359
405	FBgn0034240	35618	CG4903	MESR4	1.25507	0.868703	no	-	1.31334	-1.44041
406	FBgn0002914	35053	CG9045	Myb	0.798655	0.734102	no	-	1.25456	-1.08508
407	FBgn0002914	26237	CG9045	Myb	0.518844	0.792526	no	-	1.25456	-1.08508
408	FBgn0263118	34792	CG5441	tx	0.953419	0.715802	no	-	0.986705	8.77009
409	FBgn0263118	25973	CG5441	tx	0.793874	0.609419	no	-	0.986705	8.77009
410	FBgn0032295	33957	CG12299	CG12299	0.822182	0.867397	no	-	1.00983	-1.12148
411	FBgn0003612	32956	CG8068	Su(var)2-10	0.936993	0.741405	no	-	1.11131	1.98494
412	FBgn0003612	32915	CG8068	Su(var)2-10	0.745328	0.656262	no	-	1.11131	1.98494
413	FBgn0013799	32512	CG8567	Deaf1	1.1136	1.20316	yes	+/-	0.981325	-1.29201
414	FBgn0036900	32343	CG8765	CG8765	1.02531	0.790152	no	-	1.07804	-1.56509
415	FBgn0037120	31947	CG11247	CG11247	0.962401	0.61565	no	-	1.14526	-1.52983
416	FBgn0032150	29545	CG13123	CG13123	0.801478	0.824885	no	-	1.26964	9.18034
417	FBgn0034379	29366	CG15073	CG15073	0.51853	0.733211	no	-	1.35514	1.61139
418	FBgn0029672	29333	CG2875	CG2875	0.986556	1.22519	no	-	1.16329	5.03593
419	FBgn0030058	28641	CG11294	CG11294	0.827024	0.806044	yes	-	0.933388	1.37262
420	FBgn0029173	28554	CG9233	fu2	1.40251	0.819007	no	-	1.3099	1.48712
421	FBgn0029173	36631	CG9233	fu2	0.672163	0.748321	no	-	1.3099	1.48712
422	FBgn0043796	28000	CG12219	CG12219	1.18621	0.938265	no	-	0.931749	2.45142
423	FBgn0013753	26213	CG7959	Bgb	1.00695	1.02135	yes	-	1.11258	1.38364
424	FBgn0033010	26211	CG3136	Atf6	0.948049	0.684794	no	-	1.10841	-4.06388
425	FBgn0031610	57867	CG15436	CG15436	0.694277	0.67854	no	-	0.813842	1.6847
426	FBgn0085450	57850	CG34421	Snoo	0.742554	1.27316	no	-	0.847686	-4.02584
427	FBgn0085450	31934	CG34421	Snoo	0.553122	1.18313	no	-	0.847686	-4.02584
428	FBgn0032517	57542	CG7099	CG7099	1.21598	1.32237	no	-	0.89222	-1.16326
429	FBgn0005596	57263	CG14513	yemalpha	1.19758	1.2162	no	-	0.756726	2.8579
430	FBgn0005596	53000	CG14513	yemalpha	0.964199	1.11039	no	-	0.756726	2.8579
431	FBgn0028991	51923	CG32904	seq	0.667071	0.76949	yes	+	0.742943	-5.15777
432	FBgn0030505	51422	CG11172	NFAT	0.843374	0.827611	no	-	0.836467	1.36096
433	FBgn0004607	50643	CG1449	zfh2	0.518507	0.856164	no	-	0.78975	1.77689
434	FBgn0038766	42833	CG4854	CG4854	0.75509	0.679119	no	-	0.795125	2.74012
435	FBgn0011656	38247	CG1429	Mef2	1.01808	0.857904	no	-	0.891641	-1.59095
436	FBgn0011656	28699	CG1429	Mef2	1.49178	0.765359	no	-	0.891641	-1.59095
437	FBgn0261239	33624	CG8676	Hr39	1.16291	0.921967	no	-	0.791021	-2.02205
438	FBgn0261239	27086	CG8676	Hr39	0.776427	0.985017	no	-	0.791021	-2.02205
439	FBgn0000588	31618	CG14941	esc	0.810034	0.938998	no	-	0.857936	4.9458
440	FBgn0086350	31328	CG8961	tef	0.731618	1.02589	no	-	0.807624	1.054
441	FBgn0035160	29613	CG13897	CG13897	1.07009	0.794275	no	-	0.780687	7.69553
442	FBgn0028647	29363	CG11902	CG11902	1.30374	1.0656	no	-	0.787133	1.65307
443	FBgn0263102	28693	CG2368	psq	1.34214	1.07597	no	-	0.91967	1.05103
444	FBgn0000459	28659	CG9908	disco	0.860178	1.28367	no	-	0.881503	-1.02432
445	FBgn0032940	27059	CG18362	Mio	0.956998	0.74369	no	-	0.710261	-2.09525
446	FBgn0039946	26763	CG17172	ATbp	0.807634	0.809711	no	-	0.76904	-1.22896
447	FBgn0261613	25923	CG42702	Oaz	0.700678	1.13641	no	-	0.00585891	switched on
448	FBgn0029899	57558	CG14438	CG14438	0.895847	0.821724	no	-	0.690417	1.93363
449	FBgn0025525	57419	CG9102	bab2	0.975904	0.694006	no	-	0.666984	-10.7601
450	FBgn0031023	57248	CG14200	CG14200	1.03023	0.644049	no	-	0.515239	-1.14871
451	FBgn0086697	54806	CG31258	Cenp-C	1.58847	0.854379	no	-	0.528943	3.38167
452	FBgn0086697	34692	CG31258	Cenp-C	1.23238	0.779929	no	-	0.528943	3.38167
453	FBgn0026411	51831	CG11354	Lim1	1.07987	0.643133	yes	-	0.527172	8.01753
454	FBgn0026411	29341	CG11354	Lim1	0.773044	0.658766	yes	-	0.527172	8.01753
455	FBgn0004101	26755	CG3411	bs	1.12515	0.891068	yes	+	0.594063	1.47094
456	FBgn0002576	56929	CG1689	lz	0.739717	0.741979	no	-	0.585479	4.20396
457	FBgn0004880	55309	CG1130	scrt	0.938593	0.768771	no	-	0.481497	1.33843
458	FBgn0004880	27025	CG1130	scrt	0.828831	0.732523	no	-	0.481497	1.33843
459	FBgn0004618	55301	CG7672	gl	1.27585	0.834269	no	-	0.706351	2.33508
460	FBgn0040305	52986	CG3743	MTF-1	0.863607	0.908278	no	-	0.566469	-3.65573
461	FBgn0040305	33381	CG3743	MTF-1	1.14618	1.00889	no	-	0.566469	-3.65573
462	FBgn0015919	44002	CG10605	caup	1.07661	1.1605	yes	-	0.557234	switched on
463	FBgn0003598	35368	CG8599	Su(var)3-7	1.47726	0.650256	no	-	0.487173	2.97146
464	FBgn0004861	35207	CG18412	ph-p	0.730994	0.661147	no	-	0.558928	-1.56805
465	FBgn0004861	31608	CG18412	ph-p	1.069	1.0515	no	-	0.558928	-1.56805
466	FBgn0036423	33355	CG3919	CG3919	1.07951	0.785666	no	-	0.624093	3.00383
467	FBgn0010825	32961	CG6964	Gug	1.38271	0.960349	no	-	0.704489	-1.25612
468	FBgn0263239	31987	CG12029	dar1	1.26824	0.976046	no	-	0.597995	switched on
469	FBgn0011764	31960	CG12223	Dsp1	0.882081	0.664881	no	-	0.642451	-1.06521
470	FBgn0023076	31661	CG7391	Clk	0.765074	0.712981	no	-	0.49734	1.29861
471	FBgn0023076	42566	CG7391	Clk	0.657828	0.686641	no	-	0.49734	1.29861
472	FBgn0019650	29346	CG11186	toy	1.29795	0.720356	no	-	0.587134	-1.39279
473	FBgn0019650	33679	CG11186	toy	1.35251	0.798461	no	-	0.587134	-1.39279
474	FBgn0039816	28065	CG11317	CG11317	1.1299	0.60279	no	-	0.577071	3.97713
475	FBgn0032817	28001	CG10631	CG10631	1.23745	0.625986	no	-	0.703622	-1.78784
476	FBgn0004893	27074	CG10021	bowl	1.37366	1.07672	no	-	0.703151	-3.32866
477	FBgn0037031	26240	CG11456	CG11456	0.79985	0.783585	no	-	0.680765	-1.39933
478	FBgn0031597	57540	CG17612	CG17612	1.00658	0.777642	no	-	0.469293	1.3299
479	FBgn0031874	57249	CG13775	CG13775	0.985052	1.14433	yes	+	0.429811	1.76248
480	FBgn0027866	55673	CG9776	CG9776	1.45675	1.02631	no	-	8.50186	1.45246
481	FBgn0085424	55305	CG34395	nub	0.759964	0.659245	yes	-	10.4861	-3.76626
482	FBgn0033782	55182	CG3850	sug	0.837645	0.90221	yes	++	24.4025	-2.02843
483	FBgn0263511	50684	CG4136	Vsx1	1.26068	0.973711	yes	-	0.441383	2.56814
484	FBgn0025800	41670	CG2262	Smox	1.07584	1.12288	no	-	18.205	-1.94072
485	FBgn0025800	43138	CG2262	Smox	0.80354	0.875463	no	-	18.205	-1.94072
486	FBgn0025800	26756	CG2262	Smox	0.709886	1.01338	no	-	18.205	-1.94072
487	FBgn0017578	40851	CG9648	Max	1.40621	0.845441	no	-	27.8344	1.70489
488	FBgn0011774	35819	CG5247	Irbp	0.818926	1.12126	no	-	6.90814	2.38348
489	FBgn0005642	35654	CG1454	wdn	0.614429	1.24969	no	-	10.7156	2.00793
490	FBgn0015299	35437	CG8396	Ssb-c31a	1.47688	1.21213	no	-	87.4168	2.43843
491	FBgn0260632	32934	CG6667	dl	1.00317	0.623528	no	-	8.9193	1.04714
492	FBgn0260632	34938	CG6667	dl	1.31476	0.626512	no	-	8.9193	1.04714
493	FBgn0004652	31593	CG14307	fru	1.19002	1.0817	no	-	0.427885	2.38684
494	FBgn0014931	28630	CG2678	CG2678	0.80676	0.841044	no	-	0.473005	-5.0129
495	FBgn0033185	27063	CG1603	CG1603	0.741245	0.750337	no	-	0.491626	2.01653
496	FBgn0004865	26718	CG18023	Eip78C	1.33696	1.0048	yes	+	0.466392	1.27942
497	FBgn0050011	40934	CG30011	gem	0.654943	0.655076	no	-	6.01175	-2.38366
498	FBgn0039808	26768	CG12071	CG12071	0.709651	0.764255	no	-	2.69502	9.68978
499	FBgn0039860	26709	CG1792	CG1792	0.870782	0.661431	no	-	2.30823	1.30853
500	FBgn0029711	25982	CG17592	Usf	0.568321	0.721878	no	-	2.56943	1.11698
501	FBgn0025334	51832	CG11182	PHDP	0.861719	0.774542	yes	-	2.53872	3.72687
502	FBgn0262937	50573	CG9139	Rabex-5	0.758177	0.881452	no	-	6.48623	2.89108
503	FBgn0032730	44470	CG10431	CG10431	0.735614	0.813373	no	-	6.16711	1.08861
504	FBgn0025635	44104	CG17829	CG17829	0.600545	0.698193	no	-	1.56436	1.35628
505	FBgn0033015	43186	CG2682	d4	0.572419	0.767533	no	-	5.94085	-1.07446
506	FBgn0002521	42926	CG17743	pho	0.649689	0.603436	no	-	2.67303	-1.7515
507	FBgn0020309	41669	CG14938	crol	1.10682	0.901372	no	-	6.19727	2.48987
508	FBgn0016694	40863	CG17888	Pdp1	0.622799	0.767533	no	-	6.43992	-3.29329
509	FBgn0035769	40850	CG8591	CTCF	0.55851	0.751496	yes	+	5.521	1.32989
510	FBgn0024371	36674	CG1071	E2f2	0.77703	0.766827	no	-	6.22075	2.14897
511	FBgn0026058	36666	CG6352	OdsH	0.764976	0.748723	yes	-	2.67469	2.72561
512	FBgn0022720	35678	CG3998	zf30C	1.096	0.92941	no	-	6.03214	3.80892
513	FBgn0000289	34668	CG8367	cg	1.21902	0.631777	yes	+	2.60233	1.16415
514	FBgn0032223	34640	CG5034	GATAd	0.819993	0.640905	no	-	2.24343	-1.09481
515	FBgn0032223	33747	CG5034	GATAd	0.643507	0.7049	no	-	2.24343	-1.09481
516	FBgn0002985	34328	CG3851	odd	0.669779	0.708329	yes	-	6.46208	-14.0611
517	FBgn0028993	33890	CG17594	scro	0.599618	0.768995	no	-	1.56986	1.98314
518	FBgn0030012	33348	CG18262	CG18262	1.56426	1.1512	yes	+	2.23787	5.95385
519	FBgn0011274	30513	CG6794	Dif	0.984424	0.766625	no	-	2.26443	8.50415
520	FBgn0011274	29514	CG6794	Dif	0.760746	0.747778	no	-	2.26443	8.50415
521	FBgn0035213	27082	CG2199	CG2199	0.80732	0.827422	no	-	2.61123	-1.17417
522	FBgn0034114	26313	CG4282	CG4282	0.836683	0.832486	no	-	2.2745	1.41598
523	FBgn0030266	57760	CG11122	CG11122	1.26352	0.689004	no	-	0.326929	2.33264
524	FBgn0003896	51763	CG10619	tup	1.34503	0.8773	yes	-	0.313652	-3.09842
525	FBgn0010109	51440	CG8704	dpn	0.780832	1.04753	no	-	0.333066	18.5275
526	FBgn0010109	26320	CG8704	dpn	0.838867	0.945891	no	-	0.333066	18.5275
527	FBgn0014343	42960	CG10571,CG10601	ara,mirr	1.0103	1.01661	yes	+/-	0.347406	-1.22207
528	FBgn0014343	31907	CG10601	mirr	0.91629	0.903638	yes	-	0.347406	-1.22207
529	FBgn0037475	50672	CG33323	Fer1	0.875829	0.720893	no	-	0.413428	-2.99821
530	FBgn0030710	42491	CG8924	CG8924	1.03244	0.91091	no	-	0.304644	13.7152
531	FBgn0030710	29348	CG8924	CG8924	0.86588	0.949796	no	-	0.304644	13.7152
532	FBgn0037717	41643	CG8301	CG8301	1.33091	0.846213	no	-	0.323639	-1.48976
533	FBgn0004170	41594	CG3827	sc	1.13097	1.19453	yes	+++	0.385927	2.72311
534	FBgn0004170	26206	CG3827	sc	0.958951	0.986274	yes	+++	0.385927	2.72311
535	FBgn0034012	39032	CG16801	Hr51	1.01576	0.664513	no	-	0.313916	4.48341
536	FBgn0005386	36130	CG8887	ash1	0.952211	0.66698	no	-	0.415689	-2.76363
537	FBgn0005386	33705	CG8887	ash1	0.922364	1.02872	no	-	0.415689	-2.76363
538	FBgn0003507	35813	CG3992	srp	1.32307	0.664212	no	-	0.424237	-2.09983
539	FBgn0003507	34080	CG3992	srp	0.911452	0.695026	no	-	0.424237	-2.09983
540	FBgn0003866	35030	CG1374	tsh	0.987411	1.00919	no	-	0.29238	1.59368
541	FBgn0003866	28022	CG1374	tsh	1.11332	0.953933	no	-	0.29238	1.59368
542	FBgn0015550	34985	CG7659	tap	0.760292	1.37004	no	-	0.351641	1.80284
543	FBgn0015550	26209	CG7659	tap	1.30317	0.777547	no	-	0.351641	1.80284
544	FBgn0261648	33714	CG6464	salm	1.20222	1.09812	no	-	0.281542	-2.13116
545	FBgn0263490	31952	CG34100	mld	0.928783	1.25343	no	-	0.352726	1.44245
546	FBgn0263490	43145	CG34100	mld	0.806317	1.00604	no	-	0.352726	1.44245
547	FBgn0263490	63020	CG34100	mld	1.35688	0.721849	no	-	0.352726	1.44245
548	FBgn0035702	31943	CG10147	CG10147	0.77313	0.867091	no	-	0.339839	-1.99711
549	FBgn0005427	31104	CG3114	ewg	1.10016	0.835144	no	-	0.306363	-2.43334
550	FBgn0037923	29369	CG6813	CG6813	1.24426	0.65287	no	-	0.296418	3.00872
551	FBgn0037379	29362	CG10979	CG10979	1.38387	0.73787	no	-	0.394062	1.00721
552	FBgn0033358	27069	CG8216	CG8216	0.892196	0.699156	no	-	0.392992	-8.4419
553	FBgn0002023	26227	CG10699	Lim3	0.758046	0.688029	yes	-	0.405422	-1.39493
554	FBgn0002023	34962	CG10699	Lim3	0.977476	1.37419	yes	-	0.405422	-1.39493
555	FBgn0002931	26204	CG11450	net	0.743604	0.624308	no	-	0.273073	-13.131
556	FBgn0037183	57278	CG14451	CG14451	0.933033	0.890191	no	-	0.211604	2.15584
557	FBgn0028931	57272	CG16863	CG16863	1.01096	0.820013	no	-	0.157428	1.59366
558	FBgn0021738	50908	CG32788,CG34412	Crg-1,tlk	1.12453	0.91746	no	-	0.210785	switched on
559	FBgn0259211	42611	CG42311	grh	0.933335	0.827811	no	-	0.233792	5.81522
560	FBgn0259211	28820	CG42311	grh	1.18917	0.776797	no	-	0.233792	5.81522
561	FBgn0005658	41682	CG7018	Ets65A	0.822483	0.916711	no	-	0.234669	6.64546
562	FBgn0024184	36713	CG6269	unc-4	1.00975	0.696179	yes	-	0.186595	1.34935
563	FBgn0001206	35659	CG1619	Hmr	0.75422	0.746312	no	-	0.154178	2.45444
564	FBgn0045852	26728	CG31753	ham	1.08225	1.07922	no	-	0.193653	-13.4977
565	FBgn0045852	32470	CG31753	ham	0.735844	0.772117	no	-	0.193653	-13.4977
566	FBgn0035414	56871	CG14965	CG14965	1.19974	0.782171	no	-	0.222557	6.65138
567	FBgn0035903	51500	CG6765	CG6765	0.897694	0.853846	no	-	0.256819	1.78852
568	FBgn0031894	51428	CG4496	CG4496	0.897996	0.642389	no	-	0.222619	-2.94319
569	FBgn0033491	50900	CG18011	CG18011	0.833055	1.04984	no	-	0.200269	1.84351
570	FBgn0013755	50689	CG7960	Bro	0.726733	0.942042	no	-	0.170856	8.8146
571	FBgn0013755	58078	CG7960	Bro	0.660884	0.984347	no	-	0.170856	8.8146
572	FBgn0033474	50601	CG1407	CG1407	0.796205	0.867107	no	-	0.148554	1.91215
573	FBgn0003963	44041	CG2762	ush	1.10309	0.701729	no	-	0.155046	1.12796
574	FBgn0003963	32950	CG2762	ush	1.0164	0.77781	no	-	0.155046	1.12796
575	FBgn0014949	42530	CG5264	btn	1.06986	1.01429	yes	-	0.223434	2.7326
576	FBgn0031232	42525	CG11617	CG11617	0.679613	0.813185	yes	-	0.198999	1.89138
577	FBgn0023091	38530	CG8667	dimm	1.02848	1.02297	no	-	0.215974	-1.10288
578	FBgn0038390	36697	CG5083	Rbf2	0.727035	0.624107	no	-	0.269917	4.41009
579	FBgn0030477	35657	CG15749	dmrt11E	1.48156	1.01447	no	-	0.25397	-2.09529
580	FBgn0037921	35588	CG6808	CG6808	1.20578	0.80455	no	-	0.207918	4.3989
581	FBgn0037921	31727	CG6808	CG6808	0.601986	0.725562	no	-	0.207918	4.3989
582	FBgn0003117	34659	CG3978	pnr	1.12604	1.06328	yes	-	0.249948	2.56053
583	FBgn0003117	33697	CG3978	pnr	1.15987	1.26526	yes	-	0.249948	2.56053
584	FBgn0003430	34633	CG16738	slp1	1.00251	0.844815	yes	-	0.206904	switched on
585	FBgn0003430	29354	CG16738	slp1	1.51025	1.07984	yes	-	0.206904	switched on
586	FBgn0041111	34592	CG8817	lilli	0.984382	1.19403	no	-	0.148666	-1.1425
587	FBgn0000541	33658	CG32346	E(bx)	1.25381	1.12213	no	-	0.246761	-1.90372
588	FBgn0260789	32446	CG12124	mxc	0.917025	0.924552	no	-	0.171701	2.31844
589	FBgn0260789	25970	CG12124	mxc	1.32268	0.795916	no	-	0.171701	2.31844
590	FBgn0039329	31946	CG10669	CG10669	1.23569	0.749087	no	-	0.26683	-1.29257
591	FBgn0000014	28739	CG10325	abd-A	0.547315	0.764418	yes	+/-	0.147165	1.12014
592	FBgn0000014	35644	CG10325	abd-A	0.781404	1.04026	yes	+/-	0.147165	1.12014
593	FBgn0003267	28671	CG6348	ro	1.27193	0.608336	yes	-	0.206049	3.66578
594	FBgn0035690	26239	CG10274	CG10274	0.927899	0.843494	no	-	0.181946	1.80996
595	FBgn0259162	57456	CG42267	RunxB	0.878195	0.849386	no	-	0.0940682	3.71815
596	FBgn0016660	57415	CG6604	H15	0.865332	0.613538	no	-	0.0531202	switched on
597	FBgn0004870	35707	CG9097	bab1	1.20716	1.02215	no	-	0.1203	-2.33475
598	FBgn0038547	29367	CG17803	CG17803	0.807451	0.672475	no	-	0.109313	-1.95463
599	FBgn0022740	28698	CG5005	HLH54F	0.704228	1.04416	no	-	0.145332	6.36066
600	FBgn0003651	28689	CG11502	svp	0.647954	0.71235	no	-	0.0639509	-1.88831
601	FBgn0002631	51466	CG6096	HLHm5	0.679146	0.876153	yes	+	0.118916	switched on
602	FBgn0004896	51441	CG3668	fd59A	0.790729	0.877504	no	-	0.109662	1.25992
603	FBgn0011701	50735	CG31240	repo	0.818062	0.737466	yes	-	0.0487234	1.54108
604	FBgn0001170	50690	CG11607	H2.0	0.812917	0.720555	yes	-	0.0301163	switched off
605	FBgn0086680	50657	CG10037	vvl	1.19365	0.915728	yes	+/-	0.142265	-4.51995
606	FBgn0086680	26228	CG10037	vvl	1.04155	1.0242	yes	+/-	0.142265	-4.51995
607	FBgn0039937	44045	CG11152	fd102C	0.805465	1.14272	no	-	0.0308473	switched on
608	FBgn0037618	42531	CG11762	CG11762	0.681075	0.990125	yes	+	0.142985	switched on
609	FBgn0037746	39033	CG8478	CG8478	1.11583	1.07503	no	-	0.147233	10.7426
610	FBgn0023097	37515	CG5206	bon	0.899418	0.663552	no	-	0.0350268	6.81704
611	FBgn0028979	35812	CG12630	tio	0.882054	0.915178	no	-	0.101337	switched on
612	FBgn0020378	35777	CG1343	Sp1	0.973057	0.760931	no	-	0.032186	-1.12173
613	FBgn0003720	34329	CG1378	tll	1.00843	1.09214	yes	-	0.145519	switched on
614	FBgn0003720	27242	CG1378	tll	0.877552	0.901019	yes	-	0.145519	switched on
615	FBgn0004198	33967	CG11387	ct	1.27172	0.87579	yes	-	0.0723014	1.24933
616	FBgn0042696	31929	CG2380	NfI	0.837035	0.742169	yes	+	0.0408081	switched on
617	FBgn0033627	31919	CG13204	CG13204	0.811631	1.10765	yes	++	0.129846	switched on
618	FBgn0023489	31911	CG2819	Pph13	0.822886	0.787397	yes	-	0.0543187	2.40794
619	FBgn0014859	29376	CG1864	Hr38	0.817947	0.648044	yes	++	0.0711986	2.57526
620	FBgn0002941	29344	CG6534	slou	0.836713	0.7124	yes	-	0.0298812	1.35851
621	FBgn0025776	28662	CG11551	ind	1.13255	0.716903	yes	-	0.0421432	switched on
622	FBgn0036725	28560	CG18265	CG18265	0.908422	0.679629	no	-	0.0746817	-1.19441
623	FBgn0004862	27061	CG7902	bap	0.941543	1.07608	yes	-	0.0752587	1
624	FBgn0015371	26779	CG11798	chn	0.972414	0.762281	no	-	0.127872	3.21586
625	FBgn0028887	57556	CG3491	CG3491	0.994277	0.740723	no	-	0.0183491	switched on
626	FBgn0085396	57455	CG34367	CG34367	0.907019	0.969836	no	-	0.0102128	switched on
627	FBgn0000560	29629	CG7383	eg	0.892094	1.11892	no	-	0.0118853	switched on
628	FBgn0004606	29347	CG1322	zfh1	1.40645	1.11742	no	-	0.0160542	2.87346
629	FBgn0032707	27076	CG10348	CG10348	0.647543	0.745881	no	-	0.00664476	switched on
630	FBgn0032707	44091	CG10348	CG10348	0.801775	0.652984	no	-	0.00664476	switched on
631	FBgn0011758	52954	CG5529	B-H1	0.866835	1.08832	yes	-	0.0110793	switched on
632	FBgn0011758	44084	CG5529	B-H1	0.77001	0.856106	yes	-	0.0110793	switched on
633	FBgn0030455	51720	CG4318	CG4318	1.01954	0.906486	no	-	0.00721113	switched on
634	FBgn0028878	51506	CG15269	CG15269	0.653284	0.61282	no	-	0.0103139	-10.0326
635	FBgn0011723	50906	CG7260	byn	0.858415	1.1391	no	-	0.0107912	switched on
636	FBgn0010323	50894	CG2851	Gsc	0.814787	0.830816	yes	-	0.00756384	1
637	FBgn0261963	50681	CG6634	mid	1.38349	1.12333	no	-	0.0125085	-1.4722
638	FBgn0000576	50673	CG2988	ems	0.541533	0.606611	yes	-	0.00892348	switched on
639	FBgn0000576	28726	CG2988	ems	0.952027	0.747905	yes	-	0.00892348	switched on
640	FBgn0051481	50664	CG31481	pb	1.36474	1.18443	yes	-	0.0174487	switched on
641	FBgn0051481	29595	CG31481	pb	0.990491	0.862392	yes	-	0.0174487	switched on
642	FBgn0034821	50655	CG9876	CG9876	1.23003	0.681229	yes	-	0.0158562	switched on
643	FBgn0030408	42516	CG11085	CG11085	0.960216	1.11837	yes	-	0.0141366	switched on
644	FBgn0042650	41683	CG32577	disco-r	1.13703	0.740122	no	-	0.007701	switched on
645	FBgn0000411	34672	CG5893	D	0.940315	1.00745	no	-	0.0164068	-15.9921
646	FBgn0004102	34327	CG12154	oc	1.01303	0.891211	yes	-	0.016645	-2.81144
647	FBgn0005558	32486	CG1464	ey	1.14736	0.822002	no	-	0.0134835	-1.25773
648	FBgn0001319	31916	CG10197	kn	1.45697	0.90914	no	-	0.0141449	20.3226
649	FBgn0261723	31904	CG42234	Dbx	0.865304	0.70702	yes	-	0.0106701	1
650	FBgn0027364	30510	CG3871	Six4	1.3766	1.05953	yes	-	0.0175166	-4.72618
651	FBgn0000233	29453	CG12653	btd	0.918501	1.15648	yes	-	0.014321	3.01542
652	FBgn0015561	29393	CG1650	unpg	0.675481	0.677723	yes	-	0.0116416	switched on
653	FBgn0000157	29337	CG3629	Dll	0.572532	0.936233	yes	-	0.0133783	switched on
654	FBgn0041105	28551	CG12809	nerfin-2	0.556076	0.745781	no	-	0.0129706	12.5983
655	FBgn0001147	28078	CG2692	gsb-n	0.797182	0.731108	no	-	0.00902439	switched on
656	FBgn0260642	27675	CG1028	Antp	0.833922	0.64422	yes	++	0.0103509	-1.61952
657	FBgn0039938	26220	CG11153	Sox102F	0.548421	0.639413	no	-	0.0128537	-1.41298
658	FBgn0035643	57443	CG13287	CG13287	1.03102	0.682599	no	-	1e-21	1
659	FBgn0033310	55307	CG8643	rgr	0.804598	0.958952	no	-	5.40299	1.17806
660	FBgn0033310	31926	CG8643	rgr	0.774524	0.852185	no	-	5.40299	1.17806
661	FBgn0039683	31982	CG15504	dmrt99B	0.830137	0.953939	yes	+	0.00130615	switched off
662	FBgn0039683	50687	CG15504	dmrt99B	0.765594	0.947971	yes	+	0.00130615	switched off
663	FBgn0015381	29373	CG9019	dsf	0.984565	1.22268	no	-	0.00264032	switched on
664	FBgn0015381	41707	CG9019	dsf	0.854721	0.629705	no	-	0.00264032	switched on
665	FBgn0003339	28676	CG1030	Scr	0.923701	1.07049	yes	-	0.00179375	1
666	FBgn0003339	50662	CG1030	Scr	0.818293	0.902696	yes	-	0.00179375	1
667	FBgn0036274	27987	CG4328	CG4328	1.59941	1.00532	yes	-	0.00359883	switched on
668	FBgn0030899	27654	CG5927	Her	1.00056	0.771562	no	-	1e-21	switched off
669	FBgn0005561	27269	CG11049	sv	1.24139	0.839827	no	-	0.00545446	1.06011
670	FBgn0025679	27075	CG2932	Bteb2	0.963799	0.968317	yes	+	0.00319071	1
671	FBgn0027599	58341	CG2790	CG2790	0.794812	1.03582	no	-	6.81962	3.21986
672	FBgn0029905	58234	CG3075	Nf-YC	0.948046	0.849923	no	-	9.44956	3.80207
673	FBgn0004897	57262	CG11921	fd96Ca	0.950433	0.828862	no	-	0.00309538	1
674	FBgn0000022	51834	CG3796	ac	0.768796	1.04824	no	-	1e-21	1
675	FBgn0000022	42953	CG3796	ac	0.809133	0.845815	no	-	1e-21	1
676	FBgn0003900	51164	CG2956	twi	1.57166	0.886411	yes	-	1e-21	-1.8866
677	FBgn0003900	34330	CG2956	twi	0.936351	0.780021	yes	-	1e-21	-1.8866
678	FBgn0028420	50685	CG18783	Kr-h1	1.06667	1.03999	no	-	6.29479	-2.60874
679	FBgn0031375	50661	CG31670	erm	1.07932	1.36207	no	-	0.00377136	1
680	FBgn0034520	43995	CG13424	lms	1.23828	0.816713	yes	-	1e-21	switched on
681	FBgn0034667	42522	CG13493	comr	0.997453	1.17461	no	-	0.00511274	switched on
682	FBgn0261953	40911	CG7807	AP-2	0.64301	0.962364	no	-	0.00311985	-10.29
683	FBgn0004863	35018	CG7937	C15	0.994828	0.943809	yes	-	0.0040584	1
684	FBgn0010433	35017	CG7508	ato	0.888853	0.965253	no	-	0.00522054	1
685	FBgn0010433	34929	CG7508	ato	0.997215	1.20329	no	-	0.00522054	1
686	FBgn0261434	34736	CG9768	hkb	1.41897	0.942521	yes	-	0.00286918	1
687	FBgn0004054	34649	CG1048	zen2	0.740154	0.626433	yes	-	1e-21	1
688	FBgn0000964	34595	CG10034	tj	1.17981	1.21036	no	-	0.00496866	-23.2641
689	FBgn0000287	29549	CG4881	salr	1.14697	0.681843	no	-	0.00553298	switched on
690	FBgn0036179	57444	CG7368	CG7368	1.02782	0.848669	no	-	0.0763072	-4.74756
691	FBgn0003513	33415	CG6993	ss	1.35037	0.910597	no	-	0.00924196	-1.05901
692	FBgn0015025	53025	CG6215	CkIIalpha-i1	1.19892	0.865089	no	-	2.42731	-1.52996
693	FBgn0036285	50660	CG10704	toe	1.33932	1.3655	no	-	0.0275036	3.40093
694	FBgn0038851	50656	CG5737	dmrt93B	1.1367	1.07906	no	-	1.87769	17.6999
695	FBgn0001148	44548	CG3388	gsb	1.06957	1.00161	no	-	0.00274451	1
696	FBgn0023215	42558	CG13316	Mnt	1.46376	0.872207	no	-	2.02474	1.00689
697	FBgn0000139	35388	CG6677	ash2	1.09495	1.20443	no	-	14.5287	2.88173
698	FBgn0004878	34701	CG2102	cas	0.996305	0.615303	no	-	0.638131	-1.68589
699	FBgn0014143	34647	CG5069	croc	1.19933	1.17019	no	-	0.0383383	switched on
700	FBgn0019809	34597	CG3858	gcm2	1.01759	0.989731	yes	-	0.0173629	1
701	FBgn0003145	33965	CG6716	prd	1.2812	1.04516	yes	-	0.00414419	1
702	FBgn0000166	33886	CG1034	bcd	0.927947	0.86324	yes	-	0.00188123	switched on
703	FBgn0000577	33715	CG9015	en	1.09987	1.18415	yes	-	0.0670823	1.12921
704	FBgn0004666	32488	CG7771	sim	1.14612	0.828661	no	-	0.0114975	-2.40909
705	FBgn0005694	31942	CG5683	Aef1	1.07326	1.2644	yes	+	1.95467	-1.81248
706	FBgn0034120	26773	CG15710	CG15710	1.26974	0.855114	no	-	0.0201297	1
707	FBgn0034425	26767	CG11906	CG11906	0.858771	0.957057	no	-	2.00145	2.93204
708	FBgn0000370	25985	CG8669	crc	0.925082	0.862568	no	-	70.5121	-1.08534
709	FBgn0043002	31052	CG10890,CG13399	mus201,Chrac-14	0.961502	0.911401	no	-	1e-21	1
710	FBgn0010328	27057	CG5965	woc	0.80023	0.801643	yes	+	2.67262	2.15512
711	FBgn0015664	31941	CG5838	Dref	0.595552	0.765913	no	-	0.999373	2.71484
712	FBgn0024975	57418	CG2712	CG2712	0.674023	0.809237	yes	+	0.714102	15.2563
713	FBgn0024975	57288	CG2712	CG2712	0.606132	0.81074	yes	+	0.714102	15.2563
714	FBgn0033569	27077	CG12942	CG12942	1.12182	0.784561	no	-	1.37775	1.96212
715	FBgn0038765	43218	CG4424	CG4424	0.509332	0.738366	no	-	0.901289	2.69796
716	FBgn0000492	42891	CG1897	Dr	0.567205	0.711763	yes	-	0.408196	3.18565
717	FBgn0000492	51830	CG1897	Dr	1.41833	0.874674	yes	-	0.408196	3.18565
718	FBgn0032815	36889	CG10462	CG10462	1.11229	0.945348	no	-	2.38716	1.34394
719	FBgn0001323	36664	CG4761	knrl	0.543651	0.736586	no	-	0.722114	-3.05017
720	FBgn0034726	36605	CG11301	Mes4	0.800736	0.972028	no	-	6.30165	1.29645
721	FBgn0000251	34702	CG1759	cad	0.674953	0.929274	yes	-	2.66848	-10.0311
722	FBgn0033846	32461	CG6061	mip120	0.717733	1.04409	yes	++	0.968887	2.00154
723	FBgn0250732	32399	CG33546	gfzf	0.996038	1.32688	no	-	1.2697	-1.53474
724	FBgn0015904	27060	CG10571	ara	0.881374	0.6444	yes	+/-	0.272863	switched on
725	FBgn0004795	26309	CG5403	retn	0.932565	1.33869	yes	+	1.06378	1.21961
726	FBgn0029123	25996	CG18024	SoxN	0.560093	0.718346	no	-	0.0396381	switched on
727	FBgn0035993	25991	CG3891	Nf-YA	0.798876	1.04326	no	-	2.6523	-1.06659
728	FBgn0051642	57848	CG31642	CG31642	1.05093	1.02892	no	-	0.0155846	switched on
729	FBgn0051642	57726	CG31642	CG31642	0.784798	0.8934	no	-	0.0155846	switched on
730	FBgn0037922	57280	CG14711	CG14711	1.15473	0.95962	no	-	0.348827	-5.50546
731	FBgn0038978	28656	CG7045	CG7045	1.46991	0.740694	no	-	0.604209	23.4991
732	FBgn0011278	28374	CG6545	lbe	0.908214	0.980121	yes	-	0.00219293	switched on
733	FBgn0003334	55278	CG9495	Scm	0.983529	0.721828	no	-	0.811776	-1.02998
734	FBgn0035144	51517	CG17181	CG17181	0.896505	0.961114	no	-	0.0789186	2.42368
735	FBgn0037645	44046	CG11966	CG11966	1.21454	0.93655	no	-	0.0189936	1
736	FBgn0000099	41673	CG8376	ap	0.844924	0.971902	yes	-	0.0236102	1.18802
737	FBgn0034217	38240	CG18468	Lhr	0.793342	0.719446	no	-	0.768732	4.93645
738	FBgn0003459	35415	CG3836	stwl	0.628788	0.769835	no	-	0.447938	1.38637
739	FBgn0001077	33761	CG2047	ftz	0.81581	0.879951	yes	-	0.00376036	1
740	FBgn0000659	33760	CG10002	fkh	1.0196	0.732429	yes	+++	10.2819	1.34248
741	FBgn0004854	33647	CG5488	B-H2	1.2291	0.980214	yes	-	0.0197088	switched off
742	FBgn0040318	29382	CG13475	HGTX	0.86929	0.753023	yes	-	0.00792595	-15.6063
743	FBgn0037931	26710	CG18476	CG18476	0.637025	0.650185	no	-	1.00625	12.8899
744	FBgn0000591	26322	CG8365	E(spl)	1.30947	0.807567	yes	++	0.804576	switched on
745	FBgn0030009	57424	CG15336	CG15336	0.585835	0.708256	no	-	0.0266018	switched on
746	FBgn0000320	57314	CG9554	eya	0.583997	0.860462	no	-	0.0198133	-7.64223
747	FBgn0001169	34703	CG5460	H	0.714189	0.854027	yes	+	0.525983	-3.1407
748	FBgn0000210	33641	CG11491	br	0.867788	1.06138	yes	-	0.12879	4.83056
749	FBgn0086758	33638	CG31666	chinmo	1.13532	1.00318	no	-	0.283709	1.12721
750	FBgn0001078	33625	CG4059	ftz-f1	1.18277	1.18586	no	-	4.32133	-1.1286
751	FBgn0037920	26771	CG14710	CG14710	0.962705	0.858532	no	-	0.892117	3.82096
752	FBgn0001139	35759	CG8384	gro	0.896863	0.948413	no	-	2.36772	2.66789
753	FBgn0265193	60124	CG30420	Atf-2	1.18405	0.835527	no	-	n/a	n/a
754	FBgn0001965	34833	CG7793	Sos	0.624284	0.619295	no	-	1.23199	-1.44337
755	FBgn0037359	34576	CG1245	MED27	0.71117	0.659146	no	-	6.3755	7.36487
