# Supplementary material for: Hippo, TGF-β, and Src-MAPK pathways regulate transcription of the upd3 cytokine in Drosophila enterocytes upon bacterial infection
Source: PLoS Genet. 2017 Nov 6;13(11):e1007091. doi: 10.1371/journal.pgen.1007091 (PMC5690694; doi:10.1371/journal.pgen.1007091)
Supplement: S3 Table — This table describes the transcription factors found to bind upd3 by one hybrid. The score reflects the intensity of the binding which results in a stronger growth on selective medium (see Mat&Met). (XLSX) [file pgen.1007091.s013.xlsx]

## Sheet: Sheet1
#	Acronym	Score	Annotation	Gene Name
1	Sc	+++	CG3827	achaete scute
2	CG3815	+++	CG3815	CG3815
3	ZIPIC	+++	CG7928	Zinc-finger protein interacting with CP190
4	fkh	+++	CG10002	fork head
5	Antp	++	CG1028	Antennapedia
6	ERR	++	CG7404	estrogen-related receptor
7	Ptx1	++	CG1447	Ptx1
8	pan	++	CG34403	pangolin
9	kay	++	CG33956	kayak or dFOS
10	Su(H)	++	CG3497	Suppressor of Hairless
11	rib	++	CG7230	ribbon
12	CG17361	++	CG17361	CG17361
13	Abd-B	++	CG11648	Abdominal B
14	Atf3	++	CG11405	Activating transcription factor 3
15	gt	++	CG7952	giant
16	sug	++	CG3850	sugarbabe
17	Rbsn	++	CG8506	Rabenosyn-5
18	E(spl)	++	CG8365	Enhancer of split m8, helix-loop-helix
19	gcm	++	CG12245	glial cells missing
20	mip120	++	CG6061	Myb-interacting protein 120
21	CG3281	++	CG3281	CG3281
22	tip60	++	CG6121	Tip60
23	CG13204	++	CG13204	CG13204
24	Trl	+	CG33261	Trithorax-like
25	aop	+	CG3166	anterior open
26	E(spl)mδ-HLH	+	CG8328	Enhancer of split mδ, helix-loop-helix
27	fd96Cb	+	CG11922	forkhead domain 96Cb
28	Aef1	+	CG5683	Adult enhancer factor 1
29	Bteb2	+	CG2932	Bteb2
30	HLH3b	+	CG2655	Helix loop helix protein 3B
31	term	+	CG7271	terminus
32	CG6854	+	CG6854	CG6854
33	dmrt99B	+	CG15504	doublesex-Mab related 99B
34	D19B	+	CG10270	D19B
35	CG12054	+	CG12054	CG12054
36	CG34376	+	CG34376	CG34376
37	CG31510	+	CG31510	CG31510
38	CG13775	+	CG13775	CG13775
39	eyg	+	CG10488	eyegone
40	CG12236	+	CG12236	CG12236
41	NK7.1	+	CG8524	NK7.1
42	Eip78C	+	CG18023	nuclear hormone receptor
43	Mtp	+	CG9342	Microsomal triacylglycerol transfer protein
44	sima	+	CG45051	HIF-alpha
45	HLHm5	+	CG6096	Enhancer of split m5, helix-loop-helix
46	H	+	CG5460	0+2
47	achi	+	CG8819	achintya
48	ase	+	CG3258	Asense
49	CG2712	+	CG2712	CG2712
50	wor	+	CG4158	worniu
51	dek	+	CG5935	Dek
52	cg	+	CG8367	combgap
53	lola	+	CG12052	longitudinals lacking
54	jumu	+	CG4029	jumeau
55	NfI	+	CG2380	Nuclear factor I
56	CTCF	+	CG8591	CTCF
57	retn	+	CG5403	retained
58	MBD-R2	+	CG10042	MBD-R2
59	HP1c	+	CG6990	Heterochromatin Protein 1c
60	CG6470	+	CG6470	CG6470
61	CG18446	+	CG18446	CG18446
62	CG17287	+	CG17287	CG17287
63	ouib	+	CG11762	ouija board
64	Ets98B	+	CG5583	Ets at 98B
65	woc	+	CG5965	without children
66	CG18262	+	CG18262	CG18262
67	CG33221	+	CG33221	CG33221
68	CG5245	+	CG5245	CG5245
69	CG12744	+	CG12744	CG12744
70	hng2	+	CG8359	hinge2
71	bs	+	CG3411-RA	blistered
72	seq	+	LD12453	sequoia
73	CrebB-17A	+	CG6103	cAMP-regulated enhancer-binding protein
74	Hr38	+	CG1864	Hormone receptor-like in 38
75	CG4820	+	CG4820	CG4820
76	Zen	+/-	CG1046	zerknullt
77	Sd	+/-	CG8544	scalloped
78	Deaf1	+/-	CG8567	Deformed epidermal autoregulatory factor-1
79	ara	+/-	CG10571	araucan
80	Abd-A	+/-	CG10325	abdominal A
81	vvl	+/-	CG10037	ventral veins lacking
