# Supplementary material for: Hippo, TGF-β, and Src-MAPK pathways regulate transcription of the upd3 cytokine in Drosophila enterocytes upon bacterial infection
Source: PLoS Genet. 2017 Nov 6;13(11):e1007091. doi: 10.1371/journal.pgen.1007091 (PMC5690694; doi:10.1371/journal.pgen.1007091)
Supplement: S4 Table — This table records the LT50 values and confidence intervals for the lines tested in survival experiments, under Ecc15-infected and unchallenged (UC) conditions. The first sub-table presents results associated with the main and supplementary figures (Fig 7B–7D, S9A–S9C Fig) and the additional sub-tables present the results of independent validation experiments, showing additionally tested RNAi lines for the same genes, as well as the survival data of parental lines. Blue text represents lines that are in the attP2 background, green text represents those that are in the attP40 background. (XLSX) [file pgen.1007091.s014.xlsx]

## Sheet: Sheet1
SURVIVALS FROM MAIN FIGURES
	Pathway targeted	Gene targeted	Line (Stock number)	Log-rank test (vs Cs), UC	LT50 (UC)	Confidence Interval (UC)	Log-rank test (vs Cs), Ecc15	LT50 (Ecc15)	Confidence Interval (Ecc15)
F1 of MyoTS; upd3-lacZ crossed by	WT		Cs	N/a	25.654	25.429-25.881	N/a	15.882	15.496-16.277
	Src-MAPK	UAS-kay-IR	BL# 33379	<0.0001	22.021	21.77-22.275	<0.0001	11.229	10.747-11.732
		UAS-p38b-IR	BL# 29405	<0.0001	20.289	16.833-24.454	<0.0001	10.223	9.906-10.549
		UAS-rl-IR	BL# 34855	<0.0001	N/a	N/a	<0.0001	12.541	10.645-14.775
		UAS-Src42A-IR	BL# 44039	0.0003	16.763	15.684-17.916	<0.0001	7.806	6.969-8.743
	Hippo	UAS-sd-IR	BL# 55404	<0.0001	15.156	14.729-15.596	<0.0001	11.949	11.379-12.548
	TGF-β	UAS-Mad-IR	BL# 43183	<0.0001	20.868	20.348-21.401	<0.0001	9.728	8.909-10.623
		UAS-Med-IR	BL# 43961	<0.0001	16.784	16.115-17.48	<0.0001	6.283	5.653-6.983
		UAS-tkv-IR	NIG RNAi# 14026R-1	<0.0001	12.288	8.87-17.021	<0.0001	7.806	6.969-8.743
	Indirect Regulators of Upd3	UAS-Trl-IR	BL# 40940	<0.0001	22.79	22.404-23.182	<0.0001	11.328	10.418-12.319
		UAS-Rx-IR	BL# 55308	<0.0001	16.507	15.053-18.101	<0.0001	10.044	9.861-10.23
		UAS-Ubx-IR	BL# 31913	<0.0001	16.468	13.887-19.528	<0.0001	10.464	8.615-12.709
		UAS-sna-IR	BL# 34906	N/a	N/a	N/a	0.0093	10.49	9.309-11.821
ADDITIONAL SUPPORTING DATA
	Pathway targeted	Gene targeted	Line (Bloomington number)	LT50 (UC)	Confidence Interval (UC)	Below control confidence interval (UC conditions)	LT50 (Ecc15)	Confidence Interval (Ecc15)	Below control confidence interval (Ecc15 infection)
F1 of MyoTS; upd3-lacZ crossed by	WT / Controls		Cs	28.076	27.833-28.32	N/a	16.559	16.014-17.124	N/a
			white 1118	29.465	28.567-30.391	N/a	16.555	16.393-16.719	N/a
			attP2	27.546	27.182-27.915	N/a	15.765	15.357-16.184	N/a
			attP40	30.219	29.91-30.531	N/a	15.577	14.948-16.232	N/a
	Src-MAPK	Kay	33379	21.961	20.95-23.021	Yes	10.113	9.843-10.391	Yes
			31322	23.065	22.841-23.292	Yes	11.97	11.618-12.332	Yes
			27722	22.289	21.513-23.092	Yes	7.809	7.617-8.007	Yes
			31391	25.705	25.137-26.286	Yes	12.029	11.57-12.506	Yes
		P38b	29405	25.003	24.472-25.546	Yes	11.529	11.274-11.79	Yes
			35252	24.174	23.715-24.642	Yes	12.444	12.133-12.763	Yes
		Rolled	34855	26.248	25.417-27.106	Yes	11.494	11.076-11.928	Yes
			31387	22.25	21.524-23	Yes	10.432	10.019-10.863	Yes
			31524	24.811	24.508-25.117	Yes	11.615	11.31-11.928	Yes
			36058	33.174	32.449-33.916	No	14.253	13.798-14.722	Yes
		Src42A	44039	27.573	27.194-27.958	Yes	11.406	10.877-11.96	Yes
			55868	26.991	26.4-27.596	No	11.504	11.139-11.881	Yes
	Hippo	sd	55404	32.392	32.191-32.595	No	12.745	12.529-12.965	Yes
			29352	25.772	25.11-26.451	Yes	12.311	11.67-12.986	Yes
			35481	26.968	26.469-27.476	No	13.664	13.187-14.158	Yes
	TGF-β	Mad	43183	26.311	25.6-27.042	Yes	11.124	10.76-11.501	Yes
			31315	24.823	24.082-25.587	Yes	10.875	10.655-11.1	Yes
			31316	26.306	25.626-27.003	Yes	14.517	14.139-14.905	Yes
			35648	24.222	23.454-25.016	Yes	12.275	11.986-12.571	Yes
		Med	43961	25.745	25.14-26.364	Yes	13.882	13.515-14.259	Yes
			31928	25.083	24.907-25.261	Yes	11.491	11.188-11.802	Yes
		tkv	40937	26.202	25.546-26.875	Yes	15.26	14.724-15.816	No
			31041	24.162	23.337-25.017	Yes	12.182	11.595-12.799	Yes
			35166	22.116	21.728-22.512	Yes	13.155	12.523-13.819	Yes
			41904	35.852	35.573-36.133	No	14.364	14.005-14.733	Yes
	Indirect Regulators of Upd3	Trl	40940	25.57	25.072-26.078	Yes	12.915	12.089-13.798	Yes
			41582	25.046	24.575-25.526	Yes	12.872	12.318-13.451	Yes
			67265	23.72	23.385-24.059	Yes	11.97	11.691-12.256	Yes
		Rx	55308	26.076	25.584-26.578	Yes	12.003	11.683-12.332	Yes
			28674	24.707	23.579-25.89	Yes	11.942	11.137-12.804	Yes
		Ubx	31913	24.207	23.391-25.051	Yes	12.858	12.546-13.178	Yes
			34993	25.947	25.352-26.556	Yes	12.814	12.367-13.278	Yes
		Sna	34906	31.35	31.027-31.676	No	11.727	11.149-12.336	Yes
			28679	28.519	28.204-28.837	No	11.752	11.279-12.244	Yes
SURVIVAL OF PARENTAL LINES
	Pathway targeted	Gene targeted	Line (Bloomington number)	Balancer/marker in the parental line	LT50 (UC)	Confidence Interval (UC)	Below control confidence interval (UC conditions)	LT50 (Ecc15)	Confidence Interval (Ecc15)	Below control confidence interval (Ecc15)
Parental lines only (no cross)	WT / Controls		Cs	none	25.724	25.295-26.161	N/a	13.89	13.348-14.454	N/a
			white 1118	none	23.227	22.503-23.975	N/a	12.647	12.316-12.988	N/a
			MyoTS	none	26.283	25.777-26.799	N/a	14.826	14.628-15.028	N/a
			attP2	none	24.787	24.314-25.27	N/a	14.057	13.679-14.444	N/a
			attP40	none	27.53	27.102-27.965	N/a	13.827	13.372-14.297	N/a
	Src-MAPK	Kay	33379	scute	27.322	26.178-28.517	No	13.78	13.559-14.004	No
			31322	none	27.26	26.848-27.678	No	14.439	13.876-15.025	No
			27722	none	26.323	25.28-27.409	No	13.761	13.46-14.069	No
			31391	none	25.159	24.494-25.843	No	15.634	14.878-16.429	No
		P38b	29405	none	24.99	24.716-25.268	No	12.666	12.327-13.015	Yes
			35252	none	24.802	23.861-25.779	No	14.903	14.703-15.107	No
		Rolled	34855	scute	24.922	24.406-25.449	No	13.514	12.975-14.074	No
			31387	none	24.998	24.131-25.896	No	14.137	13.666-14.625	No
			31524	none	25.279	24.681-25.892	No	13.347	12.635-14.1	No
			36058	none	27.145	26.585-27.717	No	14.337	13.793-14.902	No
		Src42A	44039	scute	24.793	23.004-26.721	Yes	13.666	12.843-14.543	No
			55868	scute	25.606	25.054-26.17	No	14.962	14.415-15.53	No
	Hippo	sd	55404	scute+cyo	24.352	24.009-24.701	Yes	13.933	13.29-14.607	No
			29352	none	22.982	21.869-24.151	Yes	12.826	12.221-13.461	Yes
			35481	none	25.235	24.249-26.261	No	14.042	13.489-14.619	No
	TGF-β	Mad	43183	scute+cyo	26.264	25.322-27.242	No	13.426	12.751-14.136	No
			31315	none	25.001	24.439-25.577	No	13.31	12.916-13.716	No
			31316	none	25.698	24.949-26.469	No	13.184	12.622-13.77	No
			35648	TM3	24.16	23.293-25.059	No	14.307	13.712-14.929	No
		Med	43961	scute	28.127	27.362-28.912	No	16.426	15.886-16.985	No
			31928	none	26.018	25.366-26.686	No	14.081	13.178-15.045	No
		tkv	40937	cyo	27.273	26.077-28.525	No	12.65	12.034-13.297	Yes
			31041	none	25.663	25.063-26.277	No	13.317	12.514-14.171	No
			35166	none	28.089	27.31-28.891	No	15.03	14.719-15.349	No
			41904	scute	25.914	24.611-27.285	No	14.336	14.013-14.667	No
	Indirect Regulators of Upd3	Trl	40940	scute	25.009	22.964-27.236	No	13.534	13.149-13.931	No
			41582	none	24.175	23.562-24.803	No	14.284	14.058-14.513	No
			67265	scute+cyo	25.497	25.004-26	Yes	14.363	14.212-14.515	No
		Rx	55308	scute	27.915	26.958-28.906	No	14.401	14.072-14.738	No
			28674	none	25.13	23.976-26.341	No	13.835	13.316-14.376	No
		Ubx	31913	none	24.521	24.078-24.972	No	12.653	11.809-13.558	Yes
			34993	none	26.765	26.377-27.16	No	14.984	14.741-15.23	No
		Sna	34906	none	22.812	22.166-23.477	Yes	13.3	12.77-13.853	No
			28679	none	25.661	24.551-26.821	No	13.045	12.62-13.484	Yes
