# Supplementary material for: Hippo, TGF-β, and Src-MAPK pathways regulate transcription of the upd3 cytokine in Drosophila enterocytes upon bacterial infection
Source: PLoS Genet. 2017 Nov 6;13(11):e1007091. doi: 10.1371/journal.pgen.1007091 (PMC5690694; doi:10.1371/journal.pgen.1007091)
Supplement: S5 Table — Lines used in this study and their provenance. (XLSX) [file pgen.1007091.s015.xlsx]

## Sheet: Additional Drosophila Stocks
#	Stock Name	Bloomington #	Name	Genotype	Type	Donor
1	UAS-ebi-IR	34981	UAS-ebi-IR		TRiP RNAi Line
2	UAS-Tor-DER (EGFR Active)		UAS-EGFR CA	yw ; Pw+ ; (UAS torD-DER) II RJH430	UAS-driven constitutive active form	M Freeman
3	UAS-EGFR-DN	5364	UAS-EGFR DN	y1 w* ; P{UAS-Egfr.DN.B}29-77-1 ; P{UAS-Egfr.DN.B}29-8-1	UAS-driven dominant negative form	M Freeman
4	UAS-pvf2-IR		UAS-Pvf2-IR		RNAi Line
5	UAS-pvrDN		UAS-Pvr DN		UAS-driven dominant negative form
6	UAS-lambda pvr		UAS-Pvr CA		UAS-driven constitutive active form
7	UAS-Mekk1-IR	28587	UAS-Mekk1-IR	y1 v1; P{TRiP}attP2	TRiP RNAi Line
8	UAS-Ask1-IR	32464	UAS-Ask1-IR	y1 sc v1; P{TRiP}attP2	TRiP RNAi Line
9	UAS-Ask1-IR 2	35331	UAS-Ask1-IR 2	y1 sc v1; P{TRiP}attP2	TRiP RNAi Line
10	UAS-Tak1-IR	35180	UAS-Tak1-IR	y1 sc v1; P{TRiP}attP2	TRiP RNAi Line
11	JunDN (Lost line?)		JunDN	UAS-Jun DN	UAS-driven dominant negative form
12	UAS-p38b-IR1 III		UAS-p38b-IR		RNAi Line
13	UAS-lic-IR	60010	UAS-lic-IR	y1 v1; P{TRiP.HMS05002}attP40	TRiP RNAi Line
14	UAS-rl-IR	34855	UAS-rl-IR	y1 sc v1; P{TRiP}attP2	TRiP RNAi Line
15	UAS-Dsor1-IR	32920	UAS-Dsor1-IR	y1 sc v1; P{TRiP}attP2	TRiP RNAi Line
16	UAS-Raf-DN		UAS-RafDN	cg2845 R1II D-Raf	UAS-driven dominant negative form
17	UAS-Src64B-IR	51772	UAS-Src64B-IR	y1 v1; P{TRiP}attP40	TRiP RNAi Line
18	UAS-Src42A-IR	44039	UAS-Src42A-IR	y1 sc v1; P{TRiP}attP40/CyO	TRiP RNAi Line
19	UAS-Bsk	9310	UAS-Bsk		UAS-driven WT form
20	UAS-hepCA	9306	UAS-hepCA		UAS-driven constitutive active form
21	UAS-RasV12		UAS-Ras85DCA		UAS-driven constitutive active form
22	UAS-Raf-gof		UAS-RafCA		UAS-driven constitutive active form
23	UAS-Src42ACA	6410	UAS-Src42ACA		UAS-driven constitutive active form
24	UAS-bskDN (9311)	9311	UAS-bskDN	w*; P{UAS-bsk.K53R}20.1a	UAS-driven dominant negative form
25	UAS-bskDN (6409)	6409	UAS-bskDN 2	w1118 P{UAS-bsk.DN}2	UAS-driven dominant negative form
26	UAS-bskt-IR III		UAS-Bsk-IR		RNAi Line
27	UAS-hep-IR	28710	UAS-hep-IR	y1 v1; P{TRiP}attP2	TRiP RNAi Line
28	UAS-hep-IR 2	35210	UAS-hep-IR 2	y1 sc v1; P{TRiP}attP2	TRiP RNAi Line
29	UAS-Ras-DN X		UAS-Ras85DDN		UAS-driven dominant negative form
30	UAS-Msn	5946	UAS-Msn	w*; P{UAS-msn.S}2	UAS-driven WT form
31	Mad R2		UAS-Mad-IR 2		RNAi Line
32	UAS-tkv-IR1		UAS-tkv-IR		RNAi Line
33	UAS-sax-IR	55865	UAS-sax-IR	y1 v1; P{TRiP}attP2	TRiP RNAi Line
34	UAS-put-IR	39025	UAS-put-IR	y1 sc v1; P{TRiP}attP40	TRiP RNAi Line
35	UAS-Sgg	5361	UAS-Sgg	w1118; P{UAS-sgg.B}MB5	UAS-driven WT form
36	UAS-Yki		UAS-Yki		UAS-driven WT form
37	UAS-wts-IR	34064	UAS-wts-IR	y1 v1; P{TRiP}attP2	TRiP RNAi Line
38	UAS-msn-IR	42518	UAS-msn-IR	y1 v1; P{TRiP}attP40	TRiP RNAi Line
39	UAS-Dpp	1486	UAS-Dpp	w*; P{UAS-dpp.S}42B.4	UAS-driven WT form
40	UAS-sgg-IR	38293	UAS-sgg-IR	y1 sc v1; P{TRiP}attP40	TRiP RNAi Line
41	UAS-hpo-IR	33614	UAS-hpo-IR	y1 v1; P{TRiP}attP2	TRiP RNAi Line
42	UAS-hpo-IR 2	35176	UAS-hpo-IR 2	y1 sc v1; P{TRiP}attP2	TRiP RNAi Line
43	UAS-Dronc-IR	32963	UAS-Dronc-IR	y1 sc v1; P{TRiP}attP2	TRiP RNAi Line
44	UAS-Dark IR3		UAS-Dark-IR		RNAi Line
45	UAS-P35		UAS-P35		UAS-driven WT form
46	UAS-Atg1-IR	35177	UAS-Atg1-IR	y1 sc v1; P{TRiP}attP2/TM3,Sb	TRiP RNAi Line
47	UAS-Atg18-IR	28061	UAS-Atg18-IR	y1 v1; P{TRiP}attP2	TRiP RNAi Line
48	yw; UAS-ATG7-IR		UAS-Atg7-IR	yw; UAS-ATG7-IR	RNAi Line
49	UAS-Dronc	56197	UAS-Dronc	w*; P{UAS-Dronc.S}7/TM3, Sb1	UAS-driven WT form
50	UAS-Atg1	51655	UAS-Atg1	y1 w*; P{UAS-Atg1.S}6B	UAS-driven WT form
51	UAS-tkv-IR 2	40937	UAS-tkv-IR 2	y1 v1; P{TRiP}attP40	TRiP RNAi Line
52	UAS-tkv-IR 3	57303	UAS-tkv-IR 3	y1 sc* v1; P{TRiP.HMS04501}attP40	TRiP RNAi Line
53	Myo-Gal4TS, upd3-lacZ		Myo-Gal4TS, upd3-lacZ	w ; Myo1A-Gal4, UAS-GFP, tubGal80TS/Cyo ; Upd3-lacZ/TM6C	Temperature-inducible, EC-specific Gal4 driver with UAS-GFP and upd3-lacZ reporters	Upd3.1-lacZ reporter from Bruce Edgar
54	NP1-Gal4+UAS-Apoliner		NP1-Gal4+UAS-Apoliner	w- ; NP1-Gal4, UAS-Apoliner5/Cyo	EC-specific Gal4 driver with UAS-Apoliner caspase reporter	Adapted from UAS-Apoliner from Jean-Paul Vincent
55	Su(H)TS		Su(H)TS	w ; Su(H)-Gal4, UAS-CD8-GFP/Cyo ; tubGal80TS/TM6C	EB-specific Gal4 driver with UAS-GFP reporter
56	esg-lacZ		esg-lacZ		ISC+EB-specific lacZ reporter
57	Myo-lacZ		Myo-lacZ		EC-specific lacZ reporter
58	MyoTS		MyoTS	w ; Myo1A-Gal4, UAS-GFP, tubGal80TS/Cyo	EC-specific Gal4 driver with UAS-GFP reporter
59	UAS-upd3-IR	32859	UAS-upd3-IR	y1 sc v1; P{TRiP}attP2	TRiP RNAi Line
